# Supplementary material for: Genetic inhibition of CARD9 accelerates the development of atherosclerosis in mice through CD36 dependent-defective autophagy
Source: Nat Commun. 2023 Aug 1;14:4622. doi: 10.1038/s41467-023-40216-x (PMC10394049; doi:10.1038/s41467-023-40216-x)
Supplement: Supplementary file 6 — Source Data [file 41467_2023_40216_MOESM6_ESM.xlsx]

## Sheet: Figure 1
Figure 1D			Figure 1E			Figure 1F			Figure 1G			Figure 1E
Apoe-/-Card9+/+	Apoe-/-Card9-/-		Apoe-/-Card9+/+	Apoe-/-Card9-/-		Apoe-/-Card9+/+	Apoe-/-Card9-/-		Apoe-/-Card9+/+	Apoe-/-Card9-/-		Il-10		IL-1b		TNFa
8	0.2		139708	435968		112701	277006		33134.6	73566.7		Apoe-/-Card9+/+	Apoe-/-Card9-/-	Apoe-/-Card9+/+	Apoe-/-Card9-/-	Apoe-/-Card9+/+	Apoe-/-Card9-/-
7.8	0.1		197826	370579		135047	204448		27880	36398.8		576.826	655.858	50.952	0	1803.98	919
5	0		282000	371744		203433	154054		46886.3	66610.8		844.972	692.552	0	0	1419.39	708.645
4	0.1		204466	370864		139561	219879		30261.8	31335.2		1046.79	772.996	0	0	1611.68	1044.36
3.8	0		254870	253126		139660	188472		29273.7	32179.9		1261.31	822.392	0	0	1812.48	1180.35
			343832	362672		156828	155497		37974.8	41574.4		473.801	1025.62	0	0	1200.54	1269.59
			446927	483514		188099	218167		35188.2	56135.7		1012.51	923.371	82.3889		2651.87	2024.67
			264049	382160		130374	181436		33283.9	61230.9		1600.35	998.967	47.6062	0	2324.48	1408.51
			314307	362530		130370	114384		30457.7	40372.5		1402.9	1679.33	47.6062	37.6683	2576.46	1500.47
			334170	291040		150679	194130					803.771	1343.1	15.8049	3.87946	1682.56	1274.24
												764.281	1212.22	30.7118	36.6745	1936.38	1502.31

## Sheet: Figure 2
Figure 2A			Figure 2B			Figure 2C			Figure 2D			Figure 2E			Figure 2F			Figure 2G			Figure 2H
Ldlr-/-Card9+/+	Ldlr-/-Card9-/-		Ldlr-/-Card9+/+	Ldlr-/-Card9-/-		Ldlr-/-Card9+/+	Ldlr-/-Card9-/-		Ldlr-/-Card9+/+	Ldlr-/-Card9-/-		Ldlr-/-Card9+/+	Ldlr-/-Card9-/-		Ldlr-/-Card9+/+	Ldlr-/-Card9-/-		Ldlr-/-Card9+/+	Ldlr-/-Card9-/-		IL10		IL1b		TNFa
2.0424	0.0113903		26	31		10.41	13.69		9.47823	8.50551		132965	286270		67931	113182		25865	56713		Ldlr-/-Card9+/+	Ldlr-/-Card9-/-	Ldlr-/-Card9+/+	Ldlr-/-Card9-/-	Ldlr-/-Card9+/+	Ldlr-/-Card9-/-
3.11701	0.028392		27	33		13.74	7.71		2.09057	17.3694		175746	393658		46001	166803		21906	61019		778.487	64.39	193.658	12.407	960.225	177.545
2.01156	0.0201572		26	24		12.44	10.21		8.11788	8.09588		358539	283314		29696	147916		7521	81327		187.223	56.759	91.354	23.959	575.52	228.44
1.23834	0.0229524		28	28		9.9	15.08		7.55132	23.0573		148131	391492		31563	76446		18469	23911		461.095	131.386	121.963	38.598	834.295	339.525
1.20103	0.0169735		25	25		9.41	14.21		9.15661	5.73885		256043	259212		24011	71025		18350	32131		188.188	65.245	84.683	10.093	852.52	199.735
			30	31		13.91	10.17		2.6327	12.0903		152556	173236		45584	71195		15130	17828		1989.62	90.534	288.576	23.959	1565.94	271.205
			21.1	31		11.12	8.97		5.05517			269699	193344		106818	85953			44376
			21.8	19.2		13.62	13.54					333189	357501		140134	146088		26154.1	43282.4
			21.2	20.8		5.64	12.66					157272	291129		46363	108129		10422.7	119710
			20.1	19.3		8.08	6.91					105995	230328		30992	168945		69157	59059.2
			20.8	20.1		9.38541	6.65004					216816	208399		148741	116440			54217.9
			18.3	19.2		6.65004	9.71105					328152	328152		54092	113098		37649.1	20376.3
			21.6	20.5		5.83594	6.09645					56853.6	372382		89259	125108		16670.1	21780.3
			19.9	22.6		7.0408	8.60388					150178	179950		64886	107267		16122.9	23865.3
				20.4			5.08696						216370			123964		38067.2	88205.9
				19.3			4.37056						118010			223344

## Sheet: Figure 3
Figur 3A			Figur 3B			Figur 3C			Figur 3D			Figur 3E			Figur 3F			Figur 3G			Figur 3H
Apoe-/-Rag2-/-Card9+/+	Apoe-/-Rag2-/-Card9-/-		Apoe-/-Rag2-/-Card9+/+	Apoe-/-Rag2-/-Card9-/-		Apoe-/-Rag2-/-Card9+/+	Apoe-/-Rag2-/-Card9-/-		Apoe-/-Rag2-/-Card9+/+	Apoe-/-Rag2-/-Card9-/-		Apoe-/-Rag2-/-Card9+/+	Apoe-/-Rag2-/-Card9-/-		Apoe-/-Rag2-/-Card9+/+	Apoe-/-Rag2-/-Card9-/-		Apoe-/-Rag2-/-Card9+/+	Apoe-/-Rag2-/-Card9-/-		TNFa		Il1b		IL-10
0.15	0.005		29.4	28.2		6	8.57		8.35	5.01		45790.9	98477.3		19843	40893		760	1429		Apoe-/-Rag2-/-Card9+/+	Apoe-/-Rag2-/-Card9-/-	Apoe-/-Rag2-/-Card9+/+	Apoe-/-Rag2-/-Card9-/-	Apoe-/-Rag2-/-Card9+/+	Apoe-/-Rag2-/-Card9-/-
0.17	0.01		29.7	32.4		6.43	8.15		9.79	14.74		49259.5	89932.7		21432	33759		1020	1737		1250.47	600.285	38.616	21.95	326.108	100.604
0.1	0		29.5	28.4		6.05	8.56		9.88	9.7		75279.6			36420	62956		1237	1115		1463.18	790.06	46.397	37.805	260.207	180.92
0.05	0		27.7	26.4		6.67	11.35		7	15		53697.7	108527		27100	51753		696	4029		1305.14	537.35	38.616	26.235	195.336
0.07	0.006			30.1		8.14	10.1556		7.21	11.5		81470.2	73496.9		31535	17260		1293	6785.45		1163.4	776.4	58.942	38.616	447.613	94.4255
0.08	0.01		29.1	28.8		7.11	8.2942		4.66	6.43		72052.6	66521.2		27778	22229		906	2137.27		1136.85	719.48	41.876	29.389		90
			27.3	33.1		7.55	10.5969		9.22	7.86		50634.9	74323.7		10375	37924		479.663	1224.43		1586.1	936.195	34.979	44.748	351.851
			28.3	26.6		11.07	7.49081		4.57	12.8		54804.8	69905.3		13337	40987		852.382	723.106
			32.4	25.4		7.89	7.85856		1.88	10.42		69090	84301		39700	113259		1133.95	814.695
			30.9	28.7		7.77492	8.26366		3.26	5.3		33097	48904			28347		341.817	1030.26
			32.1	29.7		7.18971	9.19614		3.96			104611	71901			62741		1491.28	1508
			29.2	32.7		7.36334	6.98392		4.67			49227	99283					462.872	843
			29.3	27.3		5.81047	5.3955		1.52			63082.2	87195					1030	2521
			29.9	28.2		8.48091	7.2283					62008.3	148312					1307	1358
			28.3	29.6		7.4116	7.26688					51584.5	77422					3851	2772
			29.3	29		8.30552	10.0965					66130.5	126009						6366
				32.1			6.44373						82640.6						1702
				29.7			11.96						169192						3098

## Sheet: Figure 4
Figure 4B							Figure 4C											Figure 4D												Figure 4E
Apoe-/-Card9+/+	Apoe-/-Card9-/-	Apoe-/-Card9+/+	Apoe-/-Card9-/-	Apoe-/-Card9+/+	Apoe-/-Card9-/-			Apoe-/-Card9+/+					Apoe-/-Card9-/-					Apoe-/-Card9+/+						Apoe-/-Card9-/-						Abca1		Abcg1		Scarb
0	0	4	30	30	42		H3	0.1718	0.152314	0.154886	0.152371	0.149257	0.1774	0.1838	0.18256	0.17984	0.20264	H3	0.107286	0.0998571	0.0953143	0.0975429	0.0857714	0.09988	0.10224	0.10424	0.0988	0.11704		Apoe-/-Card9+/+	Apoe-/-Card9-/-	Apoe-/-Card9+/+	Apoe-/-Card9-/-	Apoe-/-Card9+/+	Apoe-/-Card9-/-
1	1	5	24	29	43		H6	0.137042	0.166573	0.160235	0.137606	0.15784	0.207527	0.20828	0.19629	0.256774	0.210108	H6	0.0101408	0.0698122	0.0547418	0.0139906	0.0346009	0.102527	0.0793548	0.0876882	0.151075	0.101237		0.26259	0.169166	0.712326	1.0226	7.25179	9.59097
1	0.6	8	23	33	40		H12	0.196684	0.181036	0.147979	0.14171	0.172694	0.284361	0.253835	0.307519	0.204286	0.206692	H12	0.150363	0.138601	0.113627	0.0927461	0.133057	0.245489	0.205564	0.205789	0.144511	0.106617		0.305544	0.198199	0.772072	1.01728	7.73129	9.91315
0	0	7	27	31	39		H24	0.231286	0.192357	0.196	0.200929	0.233357	0.273857	0.271786	0.250071	0.244929	0.2665	H24	0.116714	0.0936429	0.095	0.105571	0.137357	0.145714	0.155857	0.138929	0.1365	0.153143		0.2634	0.199895	0.721446	1.07809	6.53885	9.86628
0	0	10	25	27	36																									0.244722	0.191106	0.717144	1.06777	6.97247	10.1962
0.5	0.5	8	25	28	35																									0.270456	0.22199	0.739959	1.07224	7.72303	9.06877
0.8	0.8	9	24	26	42																									0.273538	0.206324	0.741974	0.995493	6.30916	6.9335
0	0	10	20	25	41
Figure 4F								Figure 4G					Figure 4H							Figure 4J							Figure 4K			Figure 4M
ApoA1		HDL30		HDL60				Msr1		Cd36			Apoe-/-Card9+/+	Apoe-/-Card9-/-						Il-10		L-1b		TNFa			Apoe-/-Card9+/+	Apoe-/-Card9-/-		Apoe-/-Card9+/+	Apoe-/-Card9-/-
Apoe-/-Card9+/+	Apoe-/-Card9-/-	Apoe-/-Card9+/+	Apoe-/-Card9-/-	Apoe-/-Card9+/+	Apoe-/-Card9-/-			Apoe-/-Card9+/+	Apoe-/-Card9-/-	Apoe-/-Card9+/+	Apoe-/-Card9-/-		1.51279	4.19086						Apoe-/-Card9+/+	Apoe-/-Card9-/-	Apoe-/-Card9+/+	Apoe-/-Card9-/-	Apoe-/-Card9+/+	Apoe-/-Card9-/-		51.7	73		304.928	304.501
1.6	1.97	2.66	2.77	2.96	3.19			0.1119	0.0940376	0.228306	0.427736		3.52387	4.08407						2831.09	2139.3	856.857	884.436	56.058	32.863		55.7	70.1		143.179	272.957
1.57	2.06	2.19	3.26	2.9	3.6			0.11783	0.0809561	0.232844	0.403733		3.57621	4.09206						2801.37	2086.47	1029.65	1042.03	63.093	39.027		55	66.8		200.638	206.371
1.61	1.91	2.01	2.88	2.64	3.17			0.10881	0.104368	0.223271	0.409833		3.34939	3.20814						3585.61	2074.91	298.509	1308.26	42.754	61.317		60.6	64.7		276.002	546.368
1.39	1.85	2.32	2.74	2.85	3.34			0.111038	0.0929036	0.221445	0.449657		2.48075	3.02455						2522.34	2365.5	772.992	1308.26	62.048	62.536		52.4	65.4		234.993	425.974
								0.115707	0.0930301	0.244351	0.418725		2.11735	3.40083						2395.22	2063.36	766.801	1363.42	64.486	70.825					80.9911	222.124
								0.118683	0.0778895	0.250018	0.393672		2.14598	3.60959																145.517	283.822
													1.92178																	157.292	479.844
																														223.524	204.379
													3.14071	2.05983																166.091	221.964
													2.74417	1.64649
													1.23912	2.33911
													1.47371	3.00985
													1.65018	3.9594
													5.03839	6.00613
													2.96003	1.6035
													1.43985	10.897
													2.38348	3.97238
													3.37878	6.06273

## Sheet: Figure 5
	Fig 5A										Figure5B															Figure 5C			Figure5D
	P-AMPK					P62					P62 area					LC3B area					LC3B dot numbers					P62 area			P62 area					LC3B area					LC3B dot numbers					Figure 5E			Figure 5F
	Apoe-/-Card9+/+		Apoe-/-Card9-/-			Apoe-/-Card9+/+		Apoe-/-Card9-/-			Apoe-/-Card9+/+		Apoe-/-Card9-/-			Apoe-/-Card9+/+		Apoe-/-Card9-/-			Apoe-/-Card9+/+		Apoe-/-Card9-/-			Apoe-/-Card9+/+	Apoe-/-Card9-/-		Apoe-/-Card9+/+		Apoe-/-Card9-/-			Apoe-/-Card9+/+		Apoe-/-Card9-/-			Apoe-/-Card9+/+		Apoe-/-Card9-/-			Plaque size			MOMA
	No oxLDL	OxLDL	No oxLDL	OxLDL		No oxLDL	OxLDL	No oxLDL	OxLDL		No oxLDL	OxLDL	No oxLDL	OxLDL		No oxLDL	OxLDL	No oxLDL	OxLDL		No oxLDL	OxLDL	No oxLDL	OxLDL		7.204	25.287		No metformin	metformin	No metformin	metformin		No metformin	metformin	No metformin	metformin		No metformin	metformin	No metformin	metformin		Apoe-/-Card9+/+	Apoe-/-Card9-/-		Apoe-/-Card9+/+	Apoe-/-Card9-/-
	0.762	1.174	0.573	0.553		0	0.92	0	1.94		0.717031	2.38649	1.61494	2.07922		31.7091		806.333	107.667		55	0	3	6		12.862	28.495		2.38649	6.8708	2.07922	2.3065		2.38649	6.8708	2.07922	2.3065		0	3	6	6		344400	345366		73977	84703
	0.392	0.901	0.642	0.647		0	0.81	0	1.8		0.227141	0.117861	3.40806	1.79546		39.1111	81.2222	62.5	584.75		9	9	4	12		7.223	18.062		0.117861	2.4832	1.79546	8.06363		0.117861	2.4832	1.79546	8.06363		9	1	12	16		312862	314273		78281	156208
	0.5	0.873	0.51	0.652		0	0.64	0	1.11		0.502538	2.43502	0.709631	3.89981		106.122	32.4	38.0333	278.933		164	5	30	30		11.422	17.733		2.43502	1.28236	3.89981	4.69622		2.43502	1.28236	3.89981	4.69622		5	14	30	18		178092	372255		107690	119035
	0.91	0.867	0.823	0.654		2.2	0.56	1.92	3.07		0.827427	0.449627	0.425966	2.26312		53.0909	87.7556	823.8	190.51		11	45	15	49		11.884	19.963		0.449627	4.99642	2.26312	0		0.449627	4.99642	2.26312	0		45	31	49	36		334326	217822		69994	92036
	0.856	0.858	0.824	0.729		1.46	0.79	1.74	4.87		0.182719	3.53991	6.62772	5.4962		72.1765	46.8947	22.4	37.5		17	19	5	2		9.658	16.749		3.53991	2.02681	5.4962	0		3.53991	2.02681	5.4962	0		19	10	2	42		331567	161256		45302	65726
		0.842		0.858		1.28	1.05	1.34			0.233356	1.32661	0.517412	2.91843		188	52.1	154.516	411.933		1	10	31	15		19.56	15.873		1.32661	0.123015	2.91843	0.677654		1.32661	0.123015	2.91843	0.677654		10	18	15	57		336225	138760		118336	42738
		1.212		0.962			2.55	1.26			0.398634	1.52631	4.25129	4.50966		45.1818	118.25	385.1	104.55		11	4	10	20		23.048	24.748		1.52631	2.95877	4.50966	0.403732		1.52631	2.95877	4.50966	0.403732		4	20	20	14		272221	213915		67022	70068
		1.089		0.857			0.72				0.621762	1.05698	4.56239	3.8038		51.3143	78.6316	177.688	363.214		35	19	16	14		15.377	18.36		1.05698	1.05746	3.8038	0.52613		1.05698	1.05746	3.8038	0.52613		19	15	14	28		196338			117419
											0.261547	3.15851	5.17363	4.14477		43.2222	27.6667	719.667	260.824		9	3	15	17		12.656	17.997		3.15851	0	4.14477	1.38165		3.15851	0	4.14477	1.38165		3	22	17	30
											1.01892	1.44037	3.42215	5.57339		42	236.787	20.8571	389.889		6	47	14	36			23.531		1.44037	2.50687	5.57339	0.223502		1.44037	2.50687	5.57339	0.223502		47	19	36	35
											0.746173	1.22983	4.62946	5.40215		100.465	291.7	379.429	872.727		43	10	7	11			35.79		1.22983	0.671145	5.40215	0.711832		1.22983	0.671145	5.40215	0.711832		10	23	11	7
											0.29769	2.19727	6.42813	4.87282		65.9565	70.8333	73.0256	354.812		23	6	39	16					2.19727	0.366551	4.87282	2.66021		2.19727	0.366551	4.87282	2.66021		6	13	16	10
											2.34933	1.63344	4.50158	2.94939		149.909	33.2	130.095	143.9		55	5	21	20					1.63344	1.43756	2.94939	2.23626		1.63344	1.43756	2.94939	2.23626		5	39	20	23
											0.464389	1.82769	0.147493	3.98403		97.3443	224.8	10	389.188		61	15	1	16					1.82769	0.0980705	3.98403	6.52993		1.82769	0.0980705	3.98403	6.52993		15	12	16	20
											0.273956	2.16927	0.883344	5.87322		101.441	50.8261	21.6765	55.8		93	23	34	45					2.16927	2.8848	5.87322	4.10383		2.16927	2.8848	5.87322	4.10383		23	24	45	31
											0	1.90945	0.604923	4.77904		49.3793	65.2308	49.8333	81.9		29	52	12	20					1.90945	0.976174	4.77904	0.984741		1.90945	0.976174	4.77904	0.984741		52	12	20	52
											0.0934623	0.776526	0.294694	2.46706		92.3452	193.455	168.381	82.75		84	22	21	8					0.776526	5.1714	2.46706	0.168446		0.776526	5.1714	2.46706	0.168446		22	14	8	33
											0.057259	0.729129	0.57801	4.57969		34.75	93.5652	62.9286	402.4		16	23	14	5					0.729129	0.292236	4.57969	0.563779		0.729129	0.292236	4.57969	0.563779		23	5	5	24
											0	1.7143	2.02923	2.11036		23.8083	47.3182	42.5455	122.522		120	22	33	23					1.7143	0	2.11036	0.053337		1.7143	0	2.11036	0.053337		22	14	23	17
											0.223587	0	0.56927	1.92912		87.5138	64.7451	49.1364	205.467		109	102	22	15					0	1.30135	1.92912	0.244341		0	1.30135	1.92912	0.244341		102	33	15	15
											0	0	0.328688	1.61359		327.367	384.308	181.447	286.667		109	13	38	12					0	1.93688	1.61359	0.536061		0	1.93688	1.61359	0.536061		13	50	12	11
											0	0.75515	2.82197	4.55602		56.2895	151.833	21	130.56		38	24	8	25					0.75515	0.245282	4.55602	1.00115		0.75515	0.245282	4.55602	1.00115		24	15	25	38
											0	1.86575	0.164542	2.81253		200.202	103.583	41.5	72.8333		114	36	6	24					1.86575	0.781896	2.81253	1.83511		1.86575	0.781896	2.81253	1.83511		36	12	24	45
											0.267021	0.994625	0.952629	5.26058		60.9474	750.375	35	89.7143		38	8	1	7					0.994625	2.81085	5.26058	2.80662		0.994625	2.81085	5.26058	2.80662		8	17	7	51
											1.64427	2.50308	1.73914	5.99906		66.1429	121.505	28.375	116.316		28	97	24	19					2.50308	3.5561	5.99906	1.842		2.50308	3.5561	5.99906	1.842		97	17	19	17
											0	1.87687	0.537014	4.20435		66.0926	211.863	17.4167	19.25		54	51	12	4					1.87687	5.13328	4.20435	0.377144		1.87687	5.13328	4.20435	0.377144		51	52	4	10
											0	2.81874	1.02174	2.87033		237.05	239	24	28.2		20	4	14	5					2.81874	0	2.87033	2.86452		2.81874	0	2.87033	2.86452		4	19	5	20
											0.258621	1.54048	0.87666	3.252		273.333	47.5714	61.1852	23.625		18	14	27	8					1.54048	0	3.252	0.63288		1.54048	0	3.252	0.63288		14	51	8	7
											0.169354	1.47323	3.37706	1.98311		203.071	169.739	154.6	26		14	23	25	7					1.47323	0	1.98311	0.485646		1.47323	0	1.98311	0.485646		23	13	7	11
											0.290865	2.85617	2.65457	1.57205		87.9	183.643	138.565	33.1071		10	14	23	28					2.85617	0.0441926	1.57205	1.99443		2.85617	0.0441926	1.57205	1.99443		14	9	28	16
											0.042099	1.72268	2.49512	4.03113		75.5833	148.111	62.9487	430.769		12	9	39	13					1.72268	0	4.03113	1.71039		1.72268	0	4.03113	1.71039		9	10	13	64
											0.76373	0.326762	1.3395	3.71194		26.75	22.5556	482.889	327.5		4	9	9	16					0.326762	0.139542	3.71194	1.4169		0.326762	0.139542	3.71194	1.4169		9	0	16	33
											0.0885665	2.886	1.14304	2.66119		74.25	55.8571	265.6	44.4		8	14	15	5					2.886	0.871048	2.66119	1.29354		2.886	0.871048	2.66119	1.29354		14	10	5	60
											0.317402	1.36541	1.42823	2.29362		121.571	34	262.735	93.2581		7	1	34	31					1.36541	0.741217	2.29362	1.84163		1.36541	0.741217	2.29362	1.84163		1	3	31	14
											0.232532	0.179696	1.06906	3.46329		75.2917	85.5	41.0909	144.857		24	24	55	28					0.179696	1.64687	3.46329	0.115593		0.179696	1.64687	3.46329	0.115593		24	13	28	32
											1.45184	0.496879	1.62528	1.56675		40.1364	146.769	38.78	100.143		22	13	50	42					0.496879	0.411523	1.56675	0.590226		0.496879	0.411523	1.56675	0.590226		13	22	42	52
											0.240451	0.281911	0.984152	2.67589		40.4074	58	54.4	288.571		27	23	15	14					0.281911	0.445814	2.67589	0.729492		0.281911	0.445814	2.67589	0.729492		23	15	14	7
											0.165862	0.280609	0.780899	2.18235		71.8	73.4118	56.7857	165.667		5	17	56	18					0.280609	0.753557	2.18235	0.488038		0.280609	0.753557	2.18235	0.488038		17	34	18	2
											0.756127	0	0.747138	0.784129		83.625	43.5833	37.6923	178.25		8	12	13	8					0	0.163496	0.784129	0.0815516		0	0.163496	0.784129	0.0815516		12	13	8	30
											0.483632	0.692505	1.4871	6.4518		24.3333	95.24	24.9167	251.706		9	25	36	17					0.692505	1.03406	6.4518	0.661324		0.692505	1.03406	6.4518	0.661324		25	10	17	10
											0	0.787222	3.6871	2.86543			278.852	22.3846	418.684			27	13	19					0.787222	0	2.86543	1.0573		0.787222	0	2.86543	1.0573		27	27	19
											0.0324653	0.790945	1.68521	2.44667			103.824	15.6364	323.15			34	11	20					0.790945	0	2.44667	1.71032		0.790945	0	2.44667	1.71032		34	15	20
											0.0478435	0.551319	1.43741	1.1625				173.048					21						0.551319	0.350863	1.1625	0.547241		0.551319	0.350863	1.1625	0.547241			10
											0.11278	1.28758	1.90723	1.14206				156.84					25						1.28758	1.52359	1.14206	1.34156		1.28758	1.52359	1.14206	1.34156			7
											1.45786	1.11913	2.8427	2.01883				406.133					15						1.11913	0.404497	2.01883	1.83409		1.11913	0.404497	2.01883	1.83409			16
											0	0.329079	0.904346	3.77333															0.329079	0.478451	3.77333	0.43081		0.329079	0.478451	3.77333	0.43081			60
											1.55298	1.72653	0.844941	3.24421															1.72653	0.95329	3.24421			1.72653	0.95329	3.24421				53
											0.058313	0.953737	1.62557	4.94574															0.953737	0.870981	4.94574			0.953737	0.870981	4.94574
											0.635641	1.96794	2.74451	1.42359															1.96794	0.546405	1.42359			1.96794	0.546405	1.42359
													2.5702	2.22393																	2.22393					2.22393
													2.42231	3.84271																	3.84271					3.84271
														2.39126																	2.39126					2.39126
														1.95429																	1.95429					1.95429
[truncated: 4 more columns]

## Sheet: Figure 6
	Figure 6A-B															Figure 6C										Figure 6D					Figure 6E			Figure 6F			Figure 6G			Figure 6H
	P62 area					LC3B area					LC3B dot numbers					Total cholesterol					Cholesterol ester					Apoptotic cells					Plaque size			MOMA			Necrotic core			P62
	Apoe-/-Card9+/+		Apoe-/-Card9-/-			Apoe-/-Card9+/+		Apoe-/-Card9-/-			Apoe-/-Card9+/+		Apoe-/-Card9-/-			No Rapamycin		Rapamycin			No Rapamycin		Rapamycin			No Rapamycin		Rapamycin			Apoe-/-Card9+/+	Apoe-/-Card9-/-		Apoe-/-Card9+/+	Apoe-/-Card9-/-		Apoe-/-Card9+/+	Apoe-/-Card9-/-		Apoe-/-Card9+/+	Apoe-/-Card9-/-
	No Rapamycin	rapamycin	No Rapamycin	rapamycin		No Rapamycin	rapamycin	No Rapamycin	rapamycin		No Rapamycin	rapamycin	No Rapamycin	rapamycin		Apoe-/-Card9+/+	Apoe-/-Card9-/-	Apoe-/-Card9+/+	Apoe-/-Card9-/-		Apoe-/-Card9+/+	Apoe-/-Card9-/-	Apoe-/-Card9+/+	Apoe-/-Card9-/-		Apoe-/-Card9+/+	Apoe-/-Card9-/-	Apoe-/-Card9+/+	Apoe-/-Card9-/-		88266.1	45683.4		19435.8	6011.35		5365	953		5.73243	0.680275
	2.38649	3.34255	2.07922	0.21713			1388.75	107.667	40.5556		0	4	6	9		0.312614	0.414212	0.566357	0.341933		0.286486	0.295642	0.44004	0.22695		29.4	72.1	16.8	29.8		93314.2	93968.8		17148.5	17630.3		4279	1583		4.7983	0.494529
	0.117861	1.96098	1.79546	0.28236		81.2222	698.6	584.75	14.75		9	5	12	4		0.37476	0.40416	0.422538	0.349411		0.275684	0.293908	0.276139	0.213994		23.9	64.8	18.2	36.7		97851.9	28072.8		19750.1	10386.7		4417	617		3.79498	0.701809
	2.43502	3.70377	3.89981	0.232089		32.4	293.5	278.933	40.6667		5	10	30	6		0.346953	0.419108	0.510742	0.35905		0.246297	0.294941	0.267437	0.200763		27.2	67.3	18	25.6		89261.5	72763.2		24754.8	12066.1		3244	917		2.40802	1.47249
	0.449627	3.17485	2.26312	0.691173		87.7556	170.667	190.51	16		45	24	49	1		0.296109	0.738692	0.437227	0.567234		0.173095	0.562581	0.269327	0.368066		28.1	55.6	16.1	26.9		88727.8	39508.9		14232.6	6448		2111	772		4.88728	0.842643
	3.53991	1.36269	5.4962	0		46.8947	353.118	37.5	70.5714		19	17	2	7		0.349096	0.474795	0.579557	0.435176		0.193067	0.277096	0.434896	0.26325		32	47.8	18.3	18		94759.9	88297		15725.5	13659.8		2796	2804		8.91566	2.21113
	1.32661	1.54148	2.91843	0		52.1	282.136	411.933	94.3333		10	22	15	3																	108511	42992.3		17705.8	7403.7		5341	877		2.63804
	1.52631	0.802919	4.50966	0.0978421		118.25	203.333	104.55	33.7143		4	9	20	7
	1.05698	0.728306	3.8038	0.122261		78.6316	104.28	363.214	19.3333		19	25	14	3
	3.15851	0.101695	4.14477	0.443271		27.6667	551.286	260.824	197		3	7	17	7
	1.44037	1.4955	5.57339	0.927292		236.787	88.1538	389.889	25		47	13	36	1
	1.22983	0.107767	5.40215	0.348969		291.7	412.444	872.727	20		10	9	11	2
	2.19727	0.543617	4.87282	0.299175		70.8333	135.882	354.812	91		6	17	16	3
	1.63344	2.2564	2.94939	0.334381		33.2	46.2353	143.9	19		5	17	20	1
	1.82769	1.02859	3.98403	0.166734		224.8	178.316	389.188	81.3448		15	19	16	29
	2.16927	1.27992	5.87322	0		50.8261	30.4167	55.8	117.944		23	12	45	18
	1.90945	1.96752	4.77904	0		65.2308	55.125	81.9	155.474		52	8	20	19
	0.776526	3.80264	2.46706	0		193.455	177.737	82.75	118.652		22	19	8	46
	0.729129	2.24977	4.57969	0		93.5652	45.0588	402.4	86.1		23	17	5	10
	1.7143	0.137291	2.11036	0.116576		47.3182	48.1429	122.522	72.1471		22	7	23	34
	0	0	1.92912	0.597246		64.7451	96.375	205.467	52.4		102	32	15	5
	0	0.236584	1.61359	0.907766		384.308	74.1667	286.667	65		13	12	12	3
	0.75515	0.210518	4.55602	0.386319		151.833	53.6333	130.56	47.05		24	30	25	20
	1.86575	0	2.81253	0.334014		103.583	80.0526	72.8333	40.5357		36	19	24	28
	0.994625	0.537093	5.26058	0.25542		750.375	36.9	89.7143	26		8	10	7	15
	2.50308	0	5.99906	0		121.505	33.4615	116.316	25.2727		97	13	19	11
	1.87687	0	4.20435	0		211.863	37.75	19.25	19		51	16	4	1
	2.81874	0.0870806	2.87033	0		239	61.6667	28.2	48		4	6	5	5
	1.54048	0	3.252	0		47.5714	35.3333	23.625			14	3	8	0
	1.47323	0.0708336	1.98311	0		169.739		26	80.2857		23	0	7	14
	2.85617	0.121911	1.57205	0.682836		183.643	48.8889	33.1071	74		14	9	28	7
	1.72268	0.293439	4.03113	0		148.111	79.6429	430.769	60		9	14	13	6
	0.326762	0.203397	3.71194	0		22.5556	68.8519	327.5	22.6667		9	27	16	3
	2.886	0.458663	2.66119	0		55.8571	46.7801	44.4	54.6		14	141	5	5
	1.36541	0.130298	2.29362	0		34	97.126	93.2581	96.3529		1		31	17
	0.179696	0.0418154	3.46329	1.3992		85.5	44.1538	144.857	47		24	13	28	47
	0.496879	0	1.56675	0.142217		146.769	71.375	100.143	81.1462		13	24	42	171
	0.281911	0	2.67589	0.0865867		58	116.071	288.571	31.56		23	28	14	25
	0.280609	0	2.18235	0		73.4118		165.667	52.3333		17		18	27
	0	0.14329	0.784129	0		43.5833		178.25	51.5455		12		8	11
	0.692505	0	6.4518	0.474496		95.24		251.706	36		25		17	2
	0.787222	0.099242	2.86543	0		278.852		418.684			27		19
	0.790945	0.0465166	2.44667	0.533096		103.824		323.15			34		20
	0.551319	0.35086	1.1625	0.122449
	1.28758	1.27894	1.14206	0.0315685
	1.11913	1.29569	2.01883	0.289189
	0.329079	0.579864	3.77333	0.0410555
	1.72653		3.24421	0.0538352
	0.953737		4.94574	0
	1.96794		1.42359	0
			2.22393	0.0297506
			3.84271
			2.39126
			1.95429

## Sheet: Figure 7
	Fig 7A					Figure 7B					Figure 7C					Figure 7D					Figure 7E							Figure 7F				Figure 7G				Figure 7H			Figure 7I				Figure 7J				Figure 7K
	P-AMPK					P62					total cholesterol					Annexin V macrophages					IL10		IL1b		Tnfa			Cd36 mRNA				Card9 mRNA				cholesterolemia			Plaque size				macrophage content				necrotic core
	Cd36+/+/Card9+/+		Cd36-/-Card9-/-			Cd36+/+/Card9+/+		Cd36-/-Card9-/-			Cd36+/+/Card9+/+		Cd36-/-Card9-/-			Cd36+/+/Card9+/+		Cd36-/-Card9-/-			Cd36+/+/Card9+/+	Cd36-/-Card9-/-	Cd36+/+/Card9+/+	Cd36-/-Card9-/-	Cd36+/+/Card9+/+	Cd36-/-Card9-/-		ldlr-/-	Cd36+/+/Card9+/+	Cd36-/-Card9-/-		ldlr-/-	Cd36+/+/Card9+/+	Cd36-/-Card9-/-		ldlr-/-Card9-/-Cd36+/+	ldlr-/-Card9-/-Cd36-/-		ldlr-/-Card9-/-Cd36+/+	ldlr-/-Card9-/-Cd36-/-			ldlr-/-Card9-/-Cd36+/+	ldlr-/-Card9-/-Cd36-/-			ldlr-/-Card9-/-Cd36+/+	ldlr-/-Card9-/-Cd36-/-
	No oxLDL	OxLDL	No oxLDL	OxLDL		No oxLDL	OxLDL	No oxLDL	OxLDL		No oxLDL	OxLDL	No oxLDL	OxLDL		No oxLDL	OxLDL	No oxLDL	OxLDL		630.399	313.763	539.16	435.161	4464.35	4437.15		10.5871	0.564802	0.934487		0.001	0.00926459	0		5.72812	6.54749		31865	74037			9371.58	22714			14852.1	14505
	0.76	2.14	1.05	2.62		10.6615	4.57548	17.7347	21.1724		0.228874	0.168235	0.433496	0.423073		63.2	52	62.1	60.5		425.086	186.72	468.681	411.193	4250.31	5199.07		4.33007	0.161314	1.12602		0.0178176	0.00821527	0		5.90689	7.11359		71260	42069			20980.5	20045.3			31507.7	25502.3
	1.7	2.89	1.98	2.43		6.39364	7.90834	24.4271	20.0513		0.223691	0.16412	0.388213	0.460455		54.1	47	68.2	68.5		425.086	178.074	611.549	415.642	4902.15	4503.2		5.89783	0	0.832603		0.0108289	0.0313753	0		8.87151	7.45624		199691	78361			53809.8	44472.8			74456.3	8985.33
	1.06	1.9	0.98	2.52		5.65966	10.3851	20.5966	17.0537		0.18857	0.187402	0.376744	0.344744		56.7	43.3	72.1	63.3		297.062	242.319	419.487	506.619	5583.14	3969.1		7.13075	0	0		0.038683	0.00709773	0.000823502		9.98883	3.44879		87949	50991			20618.9	17622.6			26270.6	31850.7
	1.33	3.38	1.91	5.05		7.1016	5.10101	27.7744	30.836		0.158316	0.203383	0.385168	0.330444		40	43.1	67.5	57.3		342.849	313.763	459.583	523.445	4281.48	4793.9		5.74677	0.75006	1.07334		0.0222915	0.00584869	3.80503e-05		7.96276	5.78771		123741	33748			41482.8	13334.3			44088.4	12293.6
	1.04	1.61	1.18	3.68		8.94504	5.38331	24	12.1471		0.163306	0.214677	0.4502	0.346319		56.1	44.1	55.9	56.9		465.791	337.324	654.654	583.669	5287.56	5044.96		9.46504	0.697706	2.22353		0.00977678	0.0666337	0		10.4358	6.90503		116771	67393			52794.7	13222			46561.3	6895.24
	1.79	2.42	1.77	3.63		5.14768	8.2731		28.6769							53.5	47.7	70.1	46.8									5.43985	1.59444	0.00579876		0.001212	0.00208489	0		9.5121	7.11359		184018	184277			68613.7	94756.3			77911.1	107415
																36.6	35.8	59.4	63.2									8.5588	0.874791	0.142611		0.0135129	0.0173977	0		6.16015	7.00931		40074	287107			9681.06	101120			9001.75	213561
																			52.5									6.65	2.26885	0.289021		0.0420483	0.00306514	0		6.38361	9.76536		15639	329148			7103.65	69549.7			6700.98	29876.3
																												4.6397	0	0.313436		0.0233887	0.00733377	0		5.2067	5.8324		45737	72691			4058.65	31255.5			14588.7	63476.5
																												8.45158		0.0725983		0.0181325					8.26071			117400				60921.7				44088.4
																												4.35812				0.0234203
																												6.04578				0.00890604
																												5.02603				0.0240718
																												4.45021				0.0169634
																												5.62636				0.0214
																												2.84492				0.0160881
																												6.25114				0.0103812
																												3.29443				0.0113507
																												5.18494				0.00494278

## Sheet: Figure 8
Fig 8B	row.names	baseMean	Log2FC	shrunkenLog2FC	pvalue	padj
	ENSG00000152784	381.928	4.39768	3.78005	4.02135e-12	4.03731e-08
	ENSG00000135862	159.468	4.05764	3.5568	5.04447e-12	4.03731e-08
	ENSG00000163734	805.89	5.22562	4.22894	7.42607e-12	4.03731e-08
	ENSG00000102554	435.234	4.38017	3.71151	4.60917e-11	1.87939e-07
	ENSG00000249992	239.943	5.48458	4.23624	1.27598e-10	4.16224e-07
	ENSG00000108950	877.733	3.93888	3.37618	6.69078e-10	1.81878e-06
	ENSG00000075275	186.218	4.63901	3.74024	1.54631e-09	3.60291e-06
	ENSG00000081041	3767.67	4.39967	3.60706	2.02495e-09	4.12836e-06
	ENSG00000163736	360.172	3.54071	3.06149	8.51409e-09	1.54294e-05
	ENSG00000123342	179.311	3.89546	3.27234	1.02048e-08	1.62586e-05
	ENSG00000136244	53.2189	4.26049	3.46996	1.09654e-08	1.62586e-05
	ENSG00000122877	866.96	3.42397	2.97624	1.25677e-08	1.70817e-05
	ENSG00000176641	487.807	3.02683	2.66863	6.49875e-08	8.15344e-05
	ENSG00000251322	74.1351	4.90943	3.64806	8.31756e-08	9.16334e-05
	ENSG00000173451	1196.81	2.02683	1.87242	8.42735e-08	9.16334e-05
	ENSG00000174885	152.694	2.05527	1.88976	1.33367e-07	0.00012906
	ENSG00000137267	99.7523	2.83192	2.51275	1.3452e-07	0.00012906
	ENSG00000127418	1247.91	2.4912	2.23857	2.83847e-07	0.000242304
	ENSG00000118515	11924.6	2.12741	1.93713	2.91486e-07	0.000242304
	ENSG00000171174	505.766	2.61454	2.33198	2.97123e-07	0.000242304
	ENSG00000226644	20.6169	5.266	3.61929	4.05014e-07	0.000306203
	ENSG00000089195	813.731	2.28482	2.06264	4.13027e-07	0.000306203
	ENSG00000134531	2315.89	3.86214	3.09361	4.32728e-07	0.00030686
	ENSG00000124882	6279.87	3.34332	2.80648	4.69471e-07	0.000319044
	ENSG00000163814	403.134	4.16441	3.21759	5.5546e-07	0.000362382
	ENSG00000136630	1158.87	2.51308	2.22864	7.0895e-07	0.000439558
	ENSG00000091622	107.463	3.13956	2.66243	7.27655e-07	0.000439558
	ENSG00000273117	146.966	2.29489	2.05238	7.78358e-07	0.000453018
	ENSG00000182759	196.909	4.05175	3.13892	8.30901e-07	0.000453018
	ENSG00000178726	7395.41	4.16292	3.18621	8.33264e-07	0.000453018
	ENSG00000163993	39.073	2.8401	2.45736	8.93425e-07	0.000456163
	ENSG00000153157	29.9174	-3.99219	-3.10699	8.94986e-07	0.000456163
	ENSG00000249816	43.636	4.57453	3.30252	1.2245e-06	0.00058846
	ENSG00000158050	2759.97	2.39323	2.11589	1.22671e-06	0.00058846
	ENSG00000179388	1174.18	3.30046	2.72975	1.29408e-06	0.000603043
	ENSG00000242048	31.382	2.6953	2.33704	1.40463e-06	0.0006342
	ENSG00000186431	5885.38	2.69331	2.33456	1.43871e-06	0.0006342
	ENSG00000265100	310.37	2.4436	2.13917	1.82367e-06	0.000782738
	ENSG00000164683	92.2771	4.00952	3.05081	1.92266e-06	0.000804066
	ENSG00000135334	4311.92	1.56382	1.33278	1.97867e-06	0.000806801
	ENSG00000132170	482.17	4.29327	3.15247	2.05066e-06	0.000815762
	ENSG00000159189	31.8481	3.38407	2.74553	2.1093e-06	0.000819112
	ENSG00000186480	3694.32	2.56256	2.21824	2.29659e-06	0.00085658
	ENSG00000135047	2555.75	3.9554	3.01109	2.31082e-06	0.00085658
	ENSG00000163739	274.115	3.43643	2.7643	2.39563e-06	0.000868283
	ENSG00000254777	20.3073	2.92554	2.46151	2.58886e-06	0.000917921
	ENSG00000102760	5245.66	3.14605	2.58804	2.96147e-06	0.00102769
	ENSG00000271614	2320.21	2.07749	1.81051	3.29886e-06	0.00112092
	ENSG00000235641	84.6291	3.45548	2.74291	3.54229e-06	0.00117908
	ENSG00000251127	61.7376	3.02711	2.4926	4.20531e-06	0.00137177
	ENSG00000152104	25.8266	4.54445	3.12263	4.57307e-06	0.00144473
	ENSG00000054356	46.4676	4.66999	3.15101	4.60614e-06	0.00144473
	ENSG00000168497	141.73	2.69106	2.26549	4.95447e-06	0.00151698
	ENSG00000225026	99.061	4.48928	3.09389	5.0225e-06	0.00151698
	ENSG00000196460	24.153	4.21745	3.00772	5.35065e-06	0.00158671
	ENSG00000138166	1426.46	2.18347	1.86848	6.09727e-06	0.00177583
	ENSG00000115594	1805.6	3.77909	2.80241	7.86055e-06	0.00224922
	ENSG00000037897	70.4413	2.45877	2.06529	8.20057e-06	0.00230606
	ENSG00000255080	24.1955	4.37315	2.96669	8.94081e-06	0.0024716
	ENSG00000155130	8767.02	2.33391	1.96213	9.23881e-06	0.00251142
	ENSG00000171848	43.1325	3.07199	2.44807	9.53073e-06	0.00254382
	ENSG00000248323	1053.36	2.11584	1.78186	9.66993e-06	0.00254382
	ENSG00000204103	23988	2.4304	2.02373	1.07418e-05	0.00278092
	ENSG00000255874	28.4594	4.55558	2.96203	1.1033e-05	0.00281168
	ENSG00000113140	151.661	1.91074	1.59043	1.1234e-05	0.00281887
	ENSG00000095397	441.573	2.93309	2.34904	1.15901e-05	0.00284077
	ENSG00000265801	43.7419	-2.89394	-2.32522	1.16696e-05	0.00284077
	ENSG00000169429	24069.6	3.34031	2.55579	1.24168e-05	0.00297821
	ENSG00000139318	8023.64	2.33325	1.9283	1.41191e-05	0.00333743
	ENSG00000131746	39.7962	4.41042	2.87583	1.45342e-05	0.00338646
	ENSG00000196550	75.0444	2.38676	1.95235	1.69467e-05	0.00389298
	ENSG00000104549	982.586	3.21712	2.45433	1.72186e-05	0.00390049
	ENSG00000175592	650.505	2.65906	2.13552	1.7878e-05	0.0039814
	ENSG00000167695	31.0736	2.94421	2.30615	1.8064e-05	0.0039814
	ENSG00000073756	1546.06	2.55737	2.06332	1.87349e-05	0.00401205
	ENSG00000102755	21.1573	3.16027	2.41502	1.87517e-05	0.00401205
	ENSG00000072274	3917.68	1.26064	0.947664	1.91053e-05	0.00401205
	ENSG00000272977	89.4592	-3.00065	-2.32914	1.92643e-05	0.00401205
	ENSG00000108691	394.877	6.19067	2.71536	1.9433e-05	0.00401205
	ENSG00000145685	1856.54	3.54918	2.5682	2.07823e-05	0.00423663
	ENSG00000228013	19.3578	3.25946	2.44575	2.10403e-05	0.00423663
	ENSG00000188732	66.3024	-2.03733	-1.64659	2.32447e-05	0.00462342
	ENSG00000169508	2260.94	2.93865	2.26746	2.38895e-05	0.00469443
	ENSG00000138735	36.0822	2.70559	2.12953	2.44285e-05	0.00471747
	ENSG00000169902	543.944	3.76313	2.60938	2.45852e-05	0.00471747
	ENSG00000036672	45.819	3.52461	2.52187	2.56595e-05	0.00486635
	ENSG00000263883	66.4733	-1.72436	-1.35448	2.69774e-05	0.00505748
	ENSG00000225014	91.1712	-2.36913	-1.89102	2.7473e-05	0.00509187
	ENSG00000136379	241.271	2.94161	2.24313	2.87783e-05	0.00527386
	ENSG00000128918	81.169	2.60815	2.04496	2.95773e-05	0.00536007
	ENSG00000164949	179.031	4.26999	2.66313	3.12728e-05	0.00560505
	ENSG00000272636	33.6203	4.21041	2.6475	3.21002e-05	0.00569081
	ENSG00000185885	58.1348	2.08361	1.64895	3.40378e-05	0.00596942
	ENSG00000171621	340.543	3.55018	2.45995	3.67499e-05	0.00637651
	ENSG00000187699	30.2508	2.42669	1.89562	3.74219e-05	0.00642475
	ENSG00000263050	30.5736	2.8129	2.13076	3.84299e-05	0.00647519
	ENSG00000160789	9257	2.95124	2.20359	3.85097e-05	0.00647519
	ENSG00000273373	120.229	-1.8446	-1.43063	3.98949e-05	0.00663966
	ENSG00000043514	327.167	-1.63187	-1.23633	4.14077e-05	0.00682182
	ENSG00000251624	7.91128	-6.09351	-2.36732	4.26089e-05	0.0069495
	ENSG00000258082	136.833	1.74972	1.33328	4.62318e-05	0.00746574
	ENSG00000180229	84.1328	-3.85675	-2.48348	4.68513e-05	0.00749162
	ENSG00000156011	72.5635	2.75046	2.06288	4.76264e-05	0.00754162
	ENSG00000198478	50.8856	2.35486	1.81149	4.89841e-05	0.0076318
	ENSG00000174791	1517.79	1.63944	1.22958	4.91317e-05	0.0076318
	ENSG00000126709	895.213	1.6448	1.23088	5.12718e-05	0.00788908
	ENSG00000237161	46.0712	-2.99251	-2.16831	5.29758e-05	0.0080503
	ENSG00000187134	29.2163	2.99403	2.16695	5.35666e-05	0.0080503
	ENSG00000122641	79.1509	3.83222	2.44116	5.38003e-05	0.0080503
	ENSG00000163823	3398.31	2.04993	1.56674	5.64157e-05	0.00836491
	ENSG00000095794	813.36	1.92799	1.46509	5.77084e-05	0.0084795
	ENSG00000251194	535.752	1.70973	1.27225	6.15036e-05	0.00895646
	ENSG00000249189	17.145	3.97008	2.40851	6.50256e-05	0.00938556
	ENSG00000218565	66.8283	2.29465	1.71868	7.09253e-05	0.0101473
	ENSG00000261026	153.274	2.78302	2.00481	7.35963e-05	0.0104379
	ENSG00000257764	31.6985	2.36852	1.76017	7.49935e-05	0.0105281
	ENSG00000138678	1124.04	2.06341	1.54163	7.55233e-05	0.0105281
	ENSG00000224721	18.9529	3.82653	2.328	7.8887e-05	0.0109038
	ENSG00000229931	31.5859	2.60164	1.88934	8.12883e-05	0.0111413
	ENSG00000162723	15.9883	3.8443	2.31216	8.36408e-05	0.0113682
	ENSG00000170873	5574.57	1.56752	1.11806	8.87527e-05	0.0119633
	ENSG00000157557	5972.05	1.56607	1.11613	8.95062e-05	0.011966
	ENSG00000052749	5762.91	1.38481	0.968083	9.10497e-05	0.0120733
	ENSG00000224959	138.1	2.1378	1.56984	9.23937e-05	0.0121527
	ENSG00000142089	1617.58	1.82922	1.32906	9.44144e-05	0.0123192
	ENSG00000255491	36.3121	2.95364	2.02092	9.9635e-05	0.0128972
	ENSG00000135424	183.139	2.35547	1.70345	0.000101415	0.0130243
	ENSG00000258929	68.3833	1.77007	1.26928	0.000104857	0.013361
	ENSG00000198576	48.2903	2.40949	1.72713	0.000107494	0.0135909
	ENSG00000250739	22.9986	2.5665	1.80756	0.000113598	0.0142522
	ENSG00000107821	54.3867	2.46529	1.74671	0.000115941	0.0143281
	ENSG00000138670	8615.76	2.06087	1.48147	0.00011596	0.0143281
	ENSG00000262001	84.8832	2.61276	1.82292	0.000119062	0.0146007
	ENSG00000270055	192.359	-1.982	-1.41417	0.000123788	0.015067
	ENSG00000267858	104.866	1.61123	1.12256	0.000125266	0.015134
	ENSG00000222041	330.152	2.09772	1.4947	0.000126793	0.0152058
	ENSG00000172273	261.948	-1.85546	-1.31054	0.000131121	0.0156101
	ENSG00000116983	19.7712	3.59724	2.12514	0.000132819	0.0156977
	ENSG00000176014	1502.26	2.31797	1.62718	0.000137604	0.0161462
	ENSG00000180539	119.517	-3.10374	-1.98204	0.000145022	0.0168951
	ENSG00000100058	228.442	-2.13843	-1.50001	0.00014671	0.0169705
	ENSG00000141655	124.666	3.81354	2.09722	0.000154224	0.0177141
	ENSG00000273066	90.6372	-1.99649	-1.39025	0.000157545	0.0179553
	ENSG00000125618	19.3933	2.64037	1.7758	0.000158526	0.0179553
	ENSG00000172927	13.2791	3.55774	2.04458	0.000165658	0.0185663
	ENSG00000135823	772.592	-1.2697	-0.847632	0.000166806	0.0185663
	ENSG00000205710	1060.77	2.26167	1.55712	0.000167335	0.0185663
	ENSG00000145555	310.521	2.23808	1.53807	0.000171478	0.0188746
	ENSG00000078401	27.321	3.0923	1.92997	0.000172429	0.0188746
	ENSG00000152413	53.1738	2.27631	1.55285	0.000179742	0.019544
	ENSG00000259207	35.4984	2.2181	1.50702	0.000190051	0.0203501
	ENSG00000135094	302.431	3.81682	2.01618	0.000190817	0.0203501
	ENSG00000212420	19.2522	-2.85301	-1.82146	0.000190899	0.0203501
	ENSG00000251474	436.338	-1.3018	-0.859238	0.000193788	0.0205239
	ENSG00000259901	68.5452	2.68651	1.74341	0.000199213	0.0208488
	ENSG00000100100	821.533	-1.39799	-0.921947	0.000199412	0.0208488
	ENSG00000197405	13700.1	1.79637	1.20962	0.000203629	0.021154
	ENSG00000173369	43.0954	3.25273	1.90717	0.000212508	0.0219367
	ENSG00000138821	544.322	2.45505	1.61	0.000221238	0.0226943
	ENSG00000253276	329.121	2.27087	1.50503	0.000226646	0.0231037
	ENSG00000267195	51.911	3.0735	1.8363	0.0002322	0.0235228
	ENSG00000153162	94.0241	3.45467	1.899	0.000240474	0.0242107
	ENSG00000250608	85.9513	-1.95136	-1.2922	0.000243783	0.0243933
	ENSG00000232680	20.4034	2.95765	1.77331	0.000256824	0.0255414
	ENSG00000233623	24.4049	-2.84584	-1.73549	0.000259062	0.0256078
	ENSG00000073737	189.872	2.63277	1.64647	0.000267945	0.0262035
	ENSG00000248208	30.6428	2.60716	1.6354	0.000268301	0.0262035
	ENSG00000124920	205.738	3.26781	1.82899	0.000270758	0.0262191
	ENSG00000173334	6508.95	1.53009	0.986103	0.000271675	0.0262191
	ENSG00000185897	20.5002	3.3261	1.82552	0.000280936	0.0268409
	ENSG00000256633	20.7822	2.46048	1.55792	0.00028141	0.0268409
	ENSG00000146090	47.1299	2.96859	1.74635	0.0002837	0.026902
	ENSG00000260766	14.6666	-3.09474	-1.7698	0.000291266	0.0273336
	ENSG00000254454	11.425	-3.9118	-1.83711	0.000294775	0.0273336
	ENSG00000087116	75.5601	3.21925	1.79095	0.000294904	0.0273336
	ENSG00000205246	111.053	2.63763	1.62357	0.000294955	0.0273336
	ENSG00000237940	51.705	2.28258	1.45448	0.000299341	0.0275834
	ENSG00000181790	182.293	1.80051	1.15693	0.000305919	0.0277603
	ENSG00000092820	4678.69	1.75213	1.12431	0.00030621	0.0277603
	ENSG00000140479	17.0625	2.67193	1.62684	0.000306367	0.0277603
	ENSG00000260135	27.1852	-2.49815	-1.54843	0.000314596	0.0283484
	ENSG00000163737	44.9824	2.35813	1.48036	0.000317625	0.0284641
	ENSG00000233058	61.1859	1.83098	1.16315	0.000336438	0.0299853
	ENSG00000167553	778.905	1.52235	0.957309	0.000343335	0.0304336
	ENSG00000176903	310.503	1.90548	1.20443	0.000350347	0.0308873
	ENSG00000172939	2156.2	1.38044	0.864054	0.000357226	0.0313245
	ENSG00000176681	12.1533	3.10004	1.69656	0.000363967	0.031745
	ENSG00000006704	42.3788	4.24813	1.70643	0.000368093	0.0319177
	ENSG00000262877	122.67	-1.98111	-1.24174	0.000369862	0.0319177
	ENSG00000162006	19.9976	-3.03438	-1.66936	0.000379262	0.0325566
	ENSG00000197782	195.884	-1.89145	-1.17829	0.000390044	0.0333069
	ENSG00000215692	58.1624	3.39075	1.70442	0.000397325	0.033703
	ENSG00000232640	39.0286	2.49475	1.48547	0.000401597	0.033703
	ENSG00000100351	75.3472	1.90773	1.18251	0.000403779	0.033703
	ENSG00000196704	798.579	1.36871	0.84691	0.000403987	0.033703
	ENSG00000131873	3067.05	1.42119	0.877934	0.000405014	0.033703
	ENSG00000139437	425.849	-1.65499	-1.0209	0.000415421	0.034204
	ENSG00000204099	1192.76	3.57632	1.69433	0.000417046	0.034204
	ENSG00000197620	377.035	1.28415	0.796146	0.000418029	0.034204
	ENSG00000187608	203.056	1.74865	1.07832	0.00042011	0.034204
	ENSG00000169359	401.635	-1.41736	-0.872054	0.000421521	0.034204
	ENSG00000167460	5945.39	1.46917	0.901565	0.000429077	0.0346448
	ENSG00000137094	467.937	2.74637	1.55434	0.000432065	0.0347141
	ENSG00000115598	57.6677	3.8891	1.66241	0.000440128	0.0351887
	ENSG00000140406	3473.15	2.51519	1.45455	0.000465738	0.0369728
	ENSG00000131791	457.815	-1.69824	-1.03247	0.000466978	0.0369728
	ENSG00000164181	31.6178	2.01177	1.21196	0.000480023	0.0373964
	ENSG00000181904	406.684	-1.26677	-0.776697	0.000481746	0.0373964
	ENSG00000214135	309.304	-1.53164	-0.927116	0.000482623	0.0373964
	ENSG00000125538	4391.29	2.17854	1.29694	0.000485601	0.0373964
	ENSG00000088826	2687.25	3.41504	1.6274	0.000485653	0.0373964
	ENSG00000111012	58.2098	2.72164	1.51159	0.000486084	0.0373964
	ENSG00000099250	149.45	2.36958	1.38171	0.000492421	0.0377061
	ENSG00000196865	415.595	-1.27652	-0.779407	0.000498205	0.0378565
	ENSG00000213865	60.6295	-1.80621	-1.08775	0.000499027	0.0378565
	ENSG00000105991	80.5026	2.18171	1.2907	0.000503364	0.0380086
	ENSG00000181026	411.614	1.81302	1.08886	0.000508365	0.0382093
	ENSG00000230489	17.9854	3.86494	1.58038	0.000531333	0.0397525
	ENSG00000273353	15.6338	-2.75878	-1.48953	0.000540158	0.0402282
	ENSG00000267200	23.8847	2.95019	1.53047	0.000544116	0.0403388
	ENSG00000204345	95.7997	1.51667	0.903492	0.000552873	0.0408025
	ENSG00000270589	63.5282	-1.88234	-1.11076	0.00056605	0.0414614
	ENSG00000269545	9.28173	-3.58382	-1.56655	0.000566885	0.0414614
	ENSG00000082781	83.3174	2.27327	1.30496	0.000569509	0.0414673
	ENSG00000173559	4043.4	1.20874	0.734229	0.000585471	0.042169
	ENSG00000111696	291.194	-1.93939	-1.13541	0.000587016	0.042169
	ENSG00000125245	22.7107	2.27656	1.29858	0.00058848	0.042169
	ENSG00000272098	121.199	2.75575	1.46134	0.000589487	0.042169
	ENSG00000136997	316.433	1.99075	1.15805	0.000601035	0.0427089
	ENSG00000239419	19.4921	-2.66172	-1.42967	0.000602272	0.0427089
	ENSG00000117394	439.521	2.59395	1.4073	0.000607178	0.0428704
	ENSG00000226334	25.4059	2.72967	1.43658	0.000624645	0.0439136
	ENSG00000258860	11.2364	3.13198	1.50033	0.000638424	0.0446897
	ENSG00000126262	463.252	2.11297	1.19799	0.000663704	0.0462607
	ENSG00000268000	8.87651	-3.9434	-1.46159	0.000680309	0.0472164
	ENSG00000271361	112.553	2.05184	1.1596	0.000694876	0.048023
	ENSG00000263437	44.7014	1.71734	0.986729	0.000698032	0.0480376
	ENSG00000176946	1051.22	1.95949	1.11164	0.000705484	0.048038
	ENSG00000162222	80.4162	-1.78024	-1.01871	0.000706466	0.048038
	ENSG00000258920	25.2006	2.35353	1.28388	0.000706874	0.048038
	ENSG00000172738	24.0005	2.74619	1.39823	0.000713743	0.0483035
	ENSG00000267265	276.945	2.03612	1.14502	0.000719473	0.0483156
	ENSG00000134830	1474.81	1.87809	1.06638	0.000721566	0.0483156
	ENSG00000013573	68.4857	1.98714	1.12058	0.000722809	0.0483156
	ENSG00000211895	25.0032	3.80328	1.44001	0.000737963	0.0491272
	ENSG00000229124	712.518	1.32012	0.769703	0.000749232	0.0495568
	ENSG00000225193	10.8299	-3.22854	-1.44663	0.000750493	0.0495568
	ENSG00000166592	90.5741	2.28633	1.23653	0.00077119	0.0505285
	ENSG00000158122	525.914	1.53112	0.87382	0.000772041	0.0505285
	ENSG00000102445	217.493	2.21736	1.20766	0.000777021	0.0505285
	ENSG00000173349	275.124	1.29369	0.754029	0.000777599	0.0505285
	ENSG00000011198	809.054	-1.09035	-0.664289	0.000784042	0.0507449
	ENSG00000205583	88.5359	-2.06926	-1.14152	0.000787528	0.0507691
	ENSG00000236194	151.337	-1.68104	-0.947411	0.000801703	0.0514794
	ENSG00000142549	27.0642	3.69375	1.40811	0.00081096	0.0518696
	ENSG00000130844	1758.16	2.21391	1.19187	0.000825565	0.0524939
	ENSG00000129534	2022.03	-1.42958	-0.814176	0.000829538	0.0524939
	ENSG00000136689	1622.37	2.12965	1.1558	0.000831907	0.0524939
	ENSG00000260916	395.901	-1.54705	-0.872997	0.000833594	0.0524939
	ENSG00000258486	1.12705e+06	2.77405	1.34866	0.000846182	0.0528797
	ENSG00000164687	450.806	2.78804	1.35017	0.000849008	0.0528797
	ENSG00000198363	2306.97	2.52418	1.28893	0.000849447	0.0528797
	ENSG00000185201	1351.26	1.29359	0.746478	0.000853509	0.0529305
	ENSG00000188042	6919.34	2.35981	1.23281	0.000866819	0.0535523
	ENSG00000164920	53.5193	2.08968	1.12751	0.000876125	0.0538613
	ENSG00000168758	341.187	1.64359	0.914981	0.000881136	0.0538613
	ENSG00000079950	2545.91	-1.78996	-0.987803	0.000882895	0.0538613
	ENSG00000183688	4465.23	2.10963	1.13366	0.000885029	0.0538613
	ENSG00000235117	62.1458	-2.72691	-1.3176	0.000904997	0.0548718
	ENSG00000090686	1540.11	-1.61059	-0.893693	0.000912552	0.0551249
	ENSG00000248810	148.352	-1.83337	-0.997981	0.000941183	0.0562362
	ENSG00000229153	243.413	-1.84359	-1.0028	0.000941238	0.0562362
	ENSG00000163428	819.808	-1.40026	-0.787313	0.000942378	0.0562362
	ENSG00000118432	48.7812	4.13987	1.28468	0.000948111	0.0562362
	ENSG00000265150	1.04029e+06	2.79465	1.31453	0.000948189	0.0562362
	ENSG00000127920	14.7707	2.53712	1.25533	0.000963744	0.0569517
	ENSG00000236700	16.9466	3.19862	1.34708	0.000967371	0.0569597
	ENSG00000176974	141.983	-2.28358	-1.17442	0.000983084	0.0576464
	ENSG00000140379	1637.38	1.71057	0.931747	0.000986103	0.0576464
	ENSG00000138722	13.8629	2.89613	1.30472	0.00101829	0.0593156
	ENSG00000230778	7.5	-4.24737	-1.23029	0.00102929	0.0597426
	ENSG00000144647	206.248	2.05869	1.07806	0.00103758	0.0600107
	ENSG00000049759	311.221	1.42406	0.785999	0.00106547	0.0614055
	ENSG00000171791	256.565	1.80305	0.959466	0.00108586	0.0623602
	ENSG00000166780	11.6799	3.56589	1.28927	0.00109668	0.0627608
	ENSG00000156345	112.026	2.29813	1.14162	0.00113773	0.0648827
	ENSG00000157741	1073.94	-1.24537	-0.701934	0.00115009	0.0652184
	ENSG00000164056	198.375	3.33087	1.27972	0.00115162	0.0652184
	ENSG00000170955	39.8778	1.98658	1.02641	0.00115584	0.0652308
	ENSG00000160360	135.416	1.30814	0.726718	0.00116533	0.0655399
	ENSG00000010030	35.1799	2.0137	1.03384	0.00117458	0.0658331
	ENSG00000249709	74.0038	-1.34414	-0.739818	0.00119256	0.0663606
	ENSG00000189223	167.688	1.70326	0.899355	0.00119324	0.0663606
	ENSG00000149418	1481.53	1.93833	1.00001	0.0011962	0.0663606
	ENSG00000136243	214.327	-1.30467	-0.721702	0.00121431	0.0671367
	ENSG00000136634	255.797	3.1813	1.25614	0.00122421	0.0674555
	ENSG00000230454	329.763	-2.115	-1.0608	0.00123423	0.0677789
	ENSG00000165030	3003.68	1.87322	0.966262	0.00124085	0.0678558
	ENSG00000230989	1489.35	1.45714	0.7835	0.00125197	0.0678558
	ENSG00000130558	143.643	-2.43251	-1.15283	0.00125361	0.0678558
	ENSG00000168116	126.776	-1.41923	-0.766868	0.00125485	0.0678558
	ENSG00000188886	394.175	2.0536	1.03463	0.00125644	0.0678558
	ENSG00000105963	2276.83	2.15471	1.06957	0.00126099	0.0678771
	ENSG00000263740	2272.41	2.71109	1.2015	0.00128248	0.0684015
	ENSG00000123416	2717.15	1.25558	0.697275	0.00128392	0.0684015
	ENSG00000113916	4779.59	1.10591	0.641122	0.00128539	0.0684015
	ENSG00000164330	12.5318	2.56824	1.1753	0.00128751	0.0684015
	ENSG00000166484	2542.51	1.59647	0.836904	0.00132816	0.0701664
	ENSG00000169258	23.1772	2.03804	1.01671	0.00132933	0.0701664
	ENSG00000166086	14.3697	2.47503	1.14291	0.00134388	0.0705105
	ENSG00000124508	337.465	-1.62513	-0.847585	0.0013445	0.0705105
	ENSG00000252316	39.6386	2.51433	1.14718	0.00136322	0.071263
	ENSG00000163516	440.316	-2.07543	-1.02168	0.00138049	0.0719357
	ENSG00000247765	35.6323	-2.32241	-1.09699	0.00138491	0.0719361
	ENSG00000148840	920.19	1.17872	0.661683	0.0013989	0.072432
	ENSG00000268475	26.6258	-2.56918	-1.14894	0.00140462	0.0724982
	ENSG00000115956	10469	1.22848	0.678943	0.00141906	0.0728413
	ENSG00000213204	29.6787	-2.96694	-1.19325	0.0014202	0.0728413
	ENSG00000127311	239.057	-1.60703	-0.830321	0.00144046	0.0736485
	ENSG00000259375	52.6319	2.08251	1.01281	0.00145188	0.0740005
	ENSG00000225062	233.569	1.48543	0.777914	0.0014609	0.0740325
	ENSG00000107968	6191.99	2.33925	1.08699	0.00146159	0.0740325
	ENSG00000149131	98.1945	1.5427	0.800938	0.0014688	0.0741678
	ENSG00000154127	1781.3	1.58758	0.818399	0.00148153	0.0745795
	ENSG00000138078	505.912	-1.51746	-0.787723	0.00150233	0.0753634
	ENSG00000248774	25.4237	-2.41654	-1.09718	0.00150634	0.0753634
	ENSG00000259651	57.0075	2.12057	1.01532	0.00151606	0.0756174
	ENSG00000234292	59.1281	1.48082	0.770053	0.00153751	0.0762485
	ENSG00000207980	402.533	1.78333	0.891579	0.00154087	0.0762485
	ENSG00000107796	62.5176	1.88196	0.928526	0.00154709	0.0762485
	ENSG00000187980	10.1451	-3.74837	-1.12953	0.00154741	0.0762485
	ENSG00000125384	2269.47	1.97365	0.959488	0.00156427	0.0768442
	ENSG00000211456	712.873	-1.39322	-0.73302	0.00156892	0.0768442
	ENSG00000150764	94.9031	3.13162	1.15888	0.00158225	0.0772648
	ENSG00000261069	28.7764	1.70545	0.855959	0.0015888	0.0773533
	ENSG00000114796	2760.36	-1.48766	-0.7646	0.00164782	0.0799162
	ENSG00000197461	123.158	4.84046	0.923924	0.00165197	0.0799162
	ENSG00000167552	3778.96	1.2467	0.673185	0.00165614	0.0799162
	ENSG00000100065	18.112	3.94342	1.07472	0.00166357	0.0800379
	ENSG00000164543	611.33	1.80755	0.885803	0.00168026	0.0806029
	ENSG00000135404	3282.67	1.64414	0.820748	0.00171139	0.0818558
	ENSG00000188389	18.4416	3.07577	1.12231	0.00174599	0.0832664
	ENSG00000167604	3039.16	1.22985	0.662592	0.00175379	0.0833943
	ENSG00000206560	1046.61	2.00496	0.945303	0.00176044	0.0834676
	ENSG00000271795	24.4725	-2.49951	-1.06652	0.00177391	0.083862
	ENSG00000264659	12.6274	-3.50381	-1.09145	0.00181014	0.0847116
	ENSG00000184385	12.3998	3.95065	1.03842	0.00181639	0.0847116
	ENSG00000101624	76.5057	-1.53226	-0.769547	0.00181978	0.0847116
	ENSG00000183087	234.209	1.76323	0.855368	0.00182442	0.0847116
	ENSG00000135549	33.5425	2.0563	0.953315	0.00182615	0.0847116
	ENSG00000263120	78.1137	-1.70114	-0.832336	0.00182757	0.0847116
	ENSG00000266805	33.2451	-2.64574	-1.07878	0.00182921	0.0847116
	ENSG00000183762	207.679	2.45138	1.04839	0.00183343	0.0847116
	ENSG00000264225	127.037	3.22355	1.09846	0.00185432	0.0853691
	ENSG00000150337	340.334	1.37579	0.709087	0.00185813	0.0853691
	ENSG00000196670	98.9512	-1.87242	-0.88679	0.00189574	0.0868527
	ENSG00000163545	1680.53	-1.57172	-0.777539	0.00191571	0.0875216
	ENSG00000171388	9.32228	4.01192	1.00551	0.00193028	0.0879408
	ENSG00000235488	58.1837	2.03655	0.933202	0.00194829	0.0885142
	ENSG00000125351	122.872	-1.46481	-0.73553	0.00195972	0.088786
	ENSG00000085733	22.6406	1.94879	0.904284	0.00196869	0.088792
	ENSG00000168899	264.34	1.05928	0.599013	0.0019787	0.088792
	ENSG00000200156	1437.51	2.3348	1.00362	0.00198526	0.088792
	ENSG00000148516	99.2881	2.72004	1.06056	0.0019858	0.088792
	ENSG00000115942	279.629	-1.36419	-0.698122	0.00198707	0.088792
	ENSG00000111540	208.637	-1.55075	-0.764086	0.0020009	0.0891001
	ENSG00000165434	82.0193	-2.27684	-0.988612	0.00200489	0.0891001
	ENSG00000205038	10.6344	2.48305	1.02555	0.00202182	0.089488
	ENSG00000070961	20990.2	1.53697	0.757583	0.00202459	0.089488
	ENSG00000134308	2982.74	1.47623	0.731449	0.00209961	0.092553
	ENSG00000165527	5297.61	1.71803	0.815184	0.00211338	0.0927515
	ENSG00000160791	187.279	1.74845	0.825362	0.00211548	0.0927515
	ENSG00000188290	401.419	2.17005	0.948017	0.00213529	0.0933687
	ENSG00000258303	16.9906	2.15228	0.94263	0.00214456	0.0935236
	ENSG00000138135	14.1098	3.30644	1.03526	0.00217635	0.0946569
	ENSG00000166681	19.3748	2.05254	0.910309	0.00220698	0.0957338
	ENSG00000203602	20.9088	-2.21749	-0.949051	0.0022242	0.0962247
	ENSG00000101187	98.7006	3.07313	1.03326	0.00223773	0.0963192
	ENSG00000232533	242.109	1.49279	0.72921	0.00224231	0.0963192
	ENSG00000202515	41.5838	2.53474	1.00192	0.00224735	0.0963192
	ENSG00000246695	9.3918	3.34093	1.02086	0.00225001	0.0963192
	ENSG00000231160	38.8786	2.10786	0.918779	0.00226508	0.0966836
	ENSG00000160932	2200.02	1.22822	0.640834	0.00227038	0.0966836
	ENSG00000255521	8.13496	2.93123	1.02559	0.00228371	0.0967747
	ENSG00000153933	465.779	-1.35365	-0.680421	0.00228438	0.0967747
	ENSG00000172081	7638.15	1.15267	0.617071	0.00229163	0.0968303
	ENSG00000188811	510.464	-1.63821	-0.774603	0.00230742	0.0972457
	ENSG00000100003	29.9842	2.85448	1.01824	0.00231888	0.0974346
	ENSG00000164111	5127.27	1.12955	0.609213	0.00232385	0.0974346
	ENSG00000165480	115.403	1.76216	0.811501	0.00235883	0.0986475
	ENSG00000005961	86.4253	1.57263	0.748767	0.00237297	0.0988167
	ENSG00000106144	1301.92	-1.27785	-0.652396	0.00237499	0.0988167
	ENSG00000198146	654.027	-1.3013	-0.65839	0.00240988	0.0996328
	ENSG00000268865	74.8496	2.45507	0.970668	0.0024118	0.0996328
	ENSG00000179348	24.122	3.19442	1.00321	0.00241293	0.0996328
	ENSG00000198833	2965.94	1.26803	0.647525	0.00242339	0.0996512
	ENSG00000210107	22.5463	2.49988	0.975076	0.0024256	0.0996512
	ENSG00000237491	72.3373	-1.60234	-0.754334	0.00244556	0.100219
	ENSG00000130066	18001.7	0.993182	0.566732	0.00247201	0.101049
	ENSG00000111490	192.69	-1.47278	-0.709801	0.00248969	0.101486
	ENSG00000166965	98.2539	-1.58163	-0.744682	0.00249716	0.101486
	ENSG00000205663	18.9616	-2.99888	-0.995033	0.00250137	0.101486
	ENSG00000210127	24.388	2.79197	0.989297	0.00251266	0.101691
	ENSG00000121797	255.397	1.41018	0.686898	0.00255181	0.10302
	ENSG00000176597	2750.2	2.33431	0.93399	0.0025755	0.10372
	ENSG00000230833	11.9505	-2.98179	-0.980271	0.0026125	0.104676
	ENSG00000160886	28.4764	3.59458	0.9434	0.00261513	0.104676
	ENSG00000168280	13.9905	2.03087	0.867142	0.00262002	0.104676
	ENSG00000157077	67.7303	3.02855	0.978273	0.00262492	0.104676
	ENSG00000150637	208.93	2.11943	0.886825	0.00263154	0.104684
	ENSG00000204420	13.7616	2.1595	0.893778	0.00265064	0.105104
	ENSG00000169087	1026.72	-1.49826	-0.710009	0.00265498	0.105104
	ENSG00000185507	1360.09	1.22232	0.625389	0.00267104	0.105483
	ENSG00000250548	64.3008	1.66438	0.756479	0.00274914	0.108197
	ENSG00000141522	8658.7	1.1387	0.599425	0.00275301	0.108197
	ENSG00000177706	5609.22	2.20777	0.893345	0.00276369	0.108355
	ENSG00000240350	34.0443	2.94965	0.960226	0.00277338	0.108475
	ENSG00000250334	15.785	2.87025	0.958381	0.00278354	0.108542
	ENSG00000162929	170.838	-1.25421	-0.630844	0.00278843	0.108542
	ENSG00000180855	16.2766	-2.61564	-0.944968	0.00279601	0.108578
	ENSG00000166033	35.2275	1.63706	0.744993	0.00280921	0.108669
	ENSG00000124731	6514.14	1.0944	0.585907	0.00281166	0.108669
	ENSG00000126903	500.321	1.39325	0.670381	0.00282724	0.108899
	ENSG00000131370	1348.37	1.29245	0.640496	0.00283098	0.108899
	ENSG00000210195	751.64	2.12178	0.866367	0.00288076	0.110535
	ENSG00000102886	118.491	-1.77282	-0.779709	0.0028926	0.110535
	ENSG00000059728	6268.9	1.12492	0.591999	0.00289382	0.110535
	ENSG00000232453	21.7495	2.8356	0.943797	0.00290567	0.110667
	ENSG00000178104	1291.54	-1.04874	-0.571545	0.00291103	0.110667
	ENSG00000007384	268.409	5.85204	0.585585	0.00291764	0.110667
	ENSG00000244627	169.759	-1.55851	-0.714927	0.00294297	0.111259
	ENSG00000011422	8643.96	1.72897	0.764109	0.00294949	0.111259
	ENSG00000151117	294.711	-1.70982	-0.758455	0.00295372	0.111259
	ENSG00000255422	16.5016	-2.75897	-0.934006	0.00297587	0.111835
	ENSG00000020922	346.02	-1.2259	-0.616925	0.0029838	0.111875
	ENSG00000116544	67.6059	-1.79994	-0.781027	0.00299547	0.112055
	ENSG00000198804	336069	1.9683	0.821506	0.00302818	0.112675
	ENSG00000102898	629.101	1.34972	0.650139	0.00303337	0.112675
	ENSG00000164975	753.039	-1.49611	-0.692092	0.00304525	0.112675
	ENSG00000108848	2241.09	-1.02692	-0.562982	0.0030485	0.112675
	ENSG00000198794	29.5892	2.41965	0.900275	0.00305241	0.112675
	ENSG00000188610	54.5668	1.83124	0.785255	0.0030637	0.112675
	ENSG00000099814	450.727	4.49483	0.763762	0.00306927	0.112675
	ENSG00000237438	25.7102	-2.43427	-0.89962	0.00307877	0.112675
	ENSG00000164938	1503.73	-1.07821	-0.575373	0.00307914	0.112675
	ENSG00000236977	519.327	-1.46341	-0.681143	0.00308113	0.112675
	ENSG00000235374	10.7476	2.71874	0.92072	0.00308989	0.112743
	ENSG00000186810	11.416	3.25234	0.906049	0.00315499	0.114861
	ENSG00000139651	518.594	-1.1295	-0.586411	0.00317029	0.115118
	ENSG00000188157	576.283	1.84304	0.781309	0.00318203	0.115118
	ENSG00000266017	19.3072	-2.78785	-0.913747	0.0031832	0.115118
	ENSG00000136891	262.912	-1.24258	-0.615283	0.0032008	0.115456
	ENSG00000069188	48.6223	-1.45023	-0.672565	0.00320672	0.115456
	ENSG00000265942	24.8072	-2.30825	-0.871262	0.0032231	0.11579
	ENSG00000176842	17.9861	3.26195	0.895408	0.00324871	0.116228
	ENSG00000266235	50.0928	2.02615	0.81953	0.00324954	0.116228
	ENSG00000149260	71.3238	-2.0932	-0.831749	0.00326914	0.116659
	ENSG00000110987	140.783	2.01013	0.814418	0.00327589	0.116659
	ENSG00000229899	14.6252	-3.2881	-0.88272	0.00335428	0.11919
	ENSG00000205659	103.827	-1.31955	-0.631234	0.00336346	0.119257
	ENSG00000153234	3983.71	1.29835	0.62436	0.00340515	0.120371
	ENSG00000205794	34.2012	1.50245	0.6795	0.00340965	0.120371
	ENSG00000207352	8.62444	-2.87989	-0.890541	0.00343667	0.121063
	ENSG00000222040	113.056	2.51194	0.873759	0.00347026	0.121808
	ENSG00000267838	19.0837	-2.47493	-0.869508	0.00348428	0.121808
	ENSG00000167196	211.534	-1.30175	-0.622839	0.00349019	0.121808
	ENSG00000139344	10.3695	-2.9461	-0.884147	0.0034994	0.121808
	ENSG00000167536	68.6626	-1.39754	-0.6479	0.0035009	0.121808
	ENSG00000202222	11.4415	-2.70143	-0.880771	0.00351507	0.121808
	ENSG00000187479	94.9122	2.52513	0.871047	0.00351651	0.121808
	ENSG00000260727	288.547	1.26729	0.613136	0.0035176	0.121808
	ENSG00000234745	14851.3	0.986209	0.543955	0.00352503	0.121808
	ENSG00000173372	145.067	2.08692	0.810614	0.00357298	0.123204
	ENSG00000250130	46.9671	-1.69298	-0.72054	0.00363615	0.125004
	ENSG00000028528	2058.98	-1.04658	-0.556181	0.00364051	0.125004
	ENSG00000198695	499.45	1.63592	0.704389	0.0036766	0.125977
	ENSG00000173621	409.353	1.78813	0.741516	0.00368482	0.125995
	ENSG00000162771	59.3294	1.9961	0.784332	0.00372794	0.127084
	ENSG00000124693	26.194	2.04167	0.792744	0.00373226	0.127084
	ENSG00000130150	652.035	-2.02069	-0.788301	0.00374131	0.127127
	ENSG00000167524	83.5597	-1.98959	-0.781745	0.00375154	0.127209
	ENSG00000135441	146.225	1.18654	0.58707	0.00375945	0.127213
	ENSG00000120253	359.425	-1.66447	-0.7063	0.00380521	0.128103
	ENSG00000124370	54.5853	-1.28569	-0.610257	0.00380669	0.128103
	ENSG00000106328	38.721	-1.9816	-0.777021	0.00380931	0.128103
	ENSG00000240859	238.839	1.70412	0.714034	0.00385165	0.12926
	ENSG00000204790	62.8839	-1.29616	-0.611385	0.00386421	0.129415
	ENSG00000158856	20.4539	1.75351	0.723056	0.0039133	0.130791
	ENSG00000117724	27.4404	1.6245	0.689971	0.00397277	0.132507
	ENSG00000167202	1527.76	-1.63775	-0.692099	0.00400152	0.132935
	ENSG00000273464	38.1235	1.51052	0.660811	0.0040042	0.132935
	ENSG00000229619	145.328	1.23143	0.592194	0.00401007	0.132935
	ENSG00000148690	160.97	-1.56421	-0.672928	0.00403757	0.13316
	ENSG00000072163	13.4873	2.48385	0.828613	0.00405262	0.13316
	ENSG00000006283	42.5153	2.95929	0.837186	0.00405521	0.13316
	ENSG00000269938	10.3526	-3.17788	-0.826884	0.00406019	0.13316
	ENSG00000272198	200.572	-1.56467	-0.672116	0.00406454	0.13316
	ENSG00000238005	52.8476	1.50333	0.65705	0.00406582	0.13316
	ENSG00000100479	25.6377	1.59006	0.677908	0.00407519	0.133199
	ENSG00000132965	428.425	1.50861	0.657729	0.00408514	0.133257
	ENSG00000228950	17.8322	-3.15892	-0.823939	0.00411231	0.133876
	ENSG00000110911	1096.79	-1.31926	-0.610506	0.00412248	0.133939
	ENSG00000139793	822.818	-1.34519	-0.61624	0.00414228	0.134315
	ENSG00000131779	203.44	-1.20099	-0.581641	0.00416844	0.134665
	ENSG00000131015	20.355	2.86636	0.830339	0.00417175	0.134665
	ENSG00000134815	3058	1.39969	0.628444	0.00417784	0.134665
	ENSG00000268816	25.0043	-1.78067	-0.716681	0.00420749	0.135236
	ENSG00000227543	168.218	1.28959	0.601194	0.00421632	0.135236
	ENSG00000245522	15.2255	2.33342	0.804728	0.00422831	0.135236
	ENSG00000135077	2228.78	1.68675	0.695026	0.00422874	0.135236
	ENSG00000135114	552.485	1.48576	0.647492	0.00423702	0.135236
	ENSG00000224272	42.6207	2.80135	0.825405	0.00424731	0.1353
	ENSG00000168264	16721.7	1.71558	0.700248	0.00426198	0.135408
	ENSG00000164463	1749.5	-1.35429	-0.61523	0.0042673	0.135408
	ENSG00000146263	188.292	-1.39654	-0.62437	0.00430129	0.136221
	ENSG00000198786	30754.9	1.47593	0.642335	0.00433239	0.136596
	ENSG00000147872	2084.1	1.73292	0.701093	0.00433948	0.136596
	ENSG00000239827	65.3955	-1.4151	-0.627581	0.00434563	0.136596
	ENSG00000259345	60.3883	2.27871	0.7918	0.00435244	0.136596
	ENSG00000177963	2047.35	0.96345	0.525873	0.00435498	0.136596
	ENSG00000247345	20.1571	2.62111	0.814686	0.00436685	0.136705
	ENSG00000180626	51.4194	-1.66551	-0.684329	0.00439101	0.137042
	ENSG00000272316	43.0769	-1.91122	-0.734826	0.00439813	0.137042
	ENSG00000203721	16.1625	-2.8365	-0.814395	0.00440282	0.137042
	ENSG00000210151	9.7314	2.37136	0.797115	0.00441615	0.137195
	ENSG00000183570	53.7028	1.53416	0.652809	0.00443883	0.137638
	ENSG00000168487	338.536	1.38697	0.618264	0.00445033	0.137732
	ENSG00000130702	103.822	2.70126	0.810129	0.00446485	0.13792
	ENSG00000179271	118.689	1.27092	0.590868	0.00448433	0.138001
	ENSG00000171368	29.2158	2.41939	0.796929	0.0044844	0.138001
	ENSG00000267226	28.9692	2.07406	0.756684	0.00451798	0.138773
	ENSG00000130164	1192.91	0.997015	0.530464	0.00454047	0.139073
	ENSG00000254966	24.6391	-2.38073	-0.790392	0.0045467	0.139073
	ENSG00000109321	188.081	4.17762	0.684538	0.00455333	0.139073
	ENSG00000273038	75.1031	1.99442	0.741316	0.00457975	0.139618
	ENSG00000230844	152.586	1.59974	0.661855	0.00462668	0.140551
	ENSG00000154122	755.666	1.94327	0.730531	0.00462922	0.140551
	ENSG00000166825	20215.7	1.50239	0.639786	0.00463619	0.140551
	ENSG00000134508	82.8561	2.57186	0.795404	0.00465041	0.140593
	ENSG00000067082	14490.2	1.24024	0.580504	0.00465482	0.140593
	ENSG00000100376	1386.39	-1.24419	-0.580637	0.00469129	0.140974
	ENSG00000102384	22.1518	1.84018	0.70904	0.00469875	0.140974
	ENSG00000158470	3517.96	1.43977	0.62375	0.00470791	0.140974
	ENSG00000198727	38620.6	1.60142	0.659521	0.00471363	0.140974
	ENSG00000165732	2811.12	0.985304	0.525577	0.00471374	0.140974
	ENSG00000135297	420.814	-1.24001	-0.579126	0.00472154	0.140974
	ENSG00000255398	538.227	1.39716	0.6137	0.00472793	0.140974
	ENSG00000188070	458.655	1.95157	0.725264	0.00478728	0.142308
	ENSG00000188636	852.315	1.47249	0.628864	0.00479208	0.142308
	ENSG00000230063	63.7047	-1.25488	-0.580809	0.00479885	0.142308
	ENSG00000122547	2336.54	1.906	0.71516	0.004846	0.143445
	ENSG00000265735	340.113	2.08618	0.741287	0.00488716	0.144401
	ENSG00000136160	71.6336	3.16015	0.768544	0.00490639	0.144708
	ENSG00000128872	664.244	-2.22436	-0.756558	0.00491712	0.144762
	ENSG00000173166	971.056	1.87305	0.705658	0.00494315	0.145266
	ENSG00000172548	105.176	2.82102	0.779479	0.00495809	0.145443
	ENSG00000214900	95.2565	1.47249	0.623922	0.00498391	0.145938
	ENSG00000236403	5.53791	-3.79904	-0.703362	0.0049879
	ENSG00000149577	3671.18	-0.932727	-0.510813	0.00501556	0.146114
	ENSG00000235151	880.982	2.67568	0.776231	0.00502336	0.146114
	ENSG00000202566	18.3577	-2.83531	-0.7751	0.00502885	0.146114
	ENSG00000183091	113.734	-1.59373	-0.648439	0.00503125	0.146114
	ENSG00000254206	55.5028	-1.80952	-0.690914	0.00503471	0.146114
	ENSG00000090924	4635.73	1.07487	0.538689	0.00507789	0.147106
	ENSG00000223907	8.19943	3.32162	0.745218	0.0050918	0.147247
	ENSG00000264063	5170.76	2.06921	0.729665	0.0051026	0.147298
	ENSG00000077782	878.639	2.65686	0.770611	0.00512176	0.147348
	ENSG00000267551	22.498	1.82214	0.69012	0.00512239	0.147348
	ENSG00000170190	781.444	-0.967293	-0.516142	0.005157	0.148082
	ENSG00000104863	45.768	-1.89503	-0.699974	0.00519648	0.148953
	ENSG00000212544	237.522	1.89053	0.698526	0.00521596	0.149194
	ENSG00000205464	24.651	-2.84207	-0.763947	0.00522318	0.149194
	ENSG00000170633	366.115	-1.18842	-0.5588	0.00524522	0.149562
	ENSG00000197780	576.232	1.49902	0.62253	0.00526373	0.149828
	ENSG00000125814	427.616	-1.09444	-0.538809	0.0053344	0.151575
	ENSG00000260409	17.7449	-2.59431	-0.757421	0.00535467	0.151886
	ENSG00000166321	24.3786	-2.59409	-0.755593	0.00539082	0.152557
	ENSG00000123358	7218.95	1.60564	0.640661	0.00539703	0.152557
	ENSG00000166068	582.672	1.46174	0.610449	0.00544992	0.153786
	ENSG00000239948	254.048	1.93546	0.695909	0.00548516	0.154027
	ENSG00000176595	792.131	-0.844485	-0.487254	0.00548787	0.154027
	ENSG00000187762	22.116	-2.7603	-0.750648	0.00549896	0.154027
	ENSG00000232434	25.7643	-1.70137	-0.655949	0.00550387	0.154027
	ENSG00000184371	1231.63	4.17374	0.629693	0.00551521	0.154027
	ENSG00000214954	27.7134	-1.60705	-0.637719	0.00551698	0.154027
	ENSG00000176659	28.7091	-2.14237	-0.720608	0.00553659	0.154027
	ENSG00000145439	176.446	-1.82559	-0.676705	0.00553935	0.154027
	ENSG00000264188	21.7248	-1.89478	-0.687098	0.00556091	0.154027
	ENSG00000169704	11.0184	2.41185	0.740543	0.00557132	0.154027
	ENSG00000252139	39.8518	1.53675	0.622443	0.00557745	0.154027
	ENSG00000026025	58563.4	1.31497	0.578088	0.00558433	0.154027
	ENSG00000119862	34.3879	1.91339	0.68899	0.00558866	0.154027
	ENSG00000183598	55.488	-1.83582	-0.676453	0.00559942	0.154027
	ENSG00000241990	86.9792	-1.2637	-0.56767	0.00560011	0.154027
	ENSG00000054598	19.3111	2.08104	0.709993	0.00563119	0.154621
	ENSG00000273320	187.747	1.44286	0.600903	0.00571009	0.156261
	ENSG00000165891	9.48009	2.22627	0.72174	0.0057101	0.156261
	ENSG00000078269	560.276	2.08795	0.706957	0.00573278	0.156386
	ENSG00000139350	338.864	-1.1796	-0.549225	0.00573384	0.156386
	ENSG00000269018	31.6141	-2.2078	-0.716748	0.00579418	0.157768
	ENSG00000162889	6897.06	1.68245	0.642828	0.00584984	0.158962
	ENSG00000169184	2681.6	2.56329	0.732813	0.00585752	0.158962
	ENSG00000120833	36.8623	1.95044	0.684886	0.00586734	0.158964
	ENSG00000172965	507.043	1.34803	0.578209	0.00592352	0.16022
	ENSG00000260293	6.77387	-3.57468	-0.676406	0.0059258
	ENSG00000052723	340.272	-1.0326	-0.518674	0.00597383	0.161112
	ENSG00000197747	4853.33	1.3059	0.569233	0.00597625	0.161112
	ENSG00000082153	4440.5	1.41132	0.587795	0.00605276	0.162905
	ENSG00000259706	20.4488	-2.20331	-0.705586	0.0060741	0.163144
	ENSG00000050767	38.8046	2.48665	0.720943	0.0060887	0.163144
	ENSG00000165914	91.9255	1.54563	0.612068	0.00609164	0.163144
	ENSG00000260401	243.894	-1.67994	-0.635361	0.00611723	0.163561
	ENSG00000164406	9.51191	-2.83136	-0.718597	0.00613378	0.163735
	ENSG00000181104	60.1088	1.58019	0.617016	0.00614985	0.163896
	ENSG00000059804	17981.9	1.26407	0.558046	0.00617756	0.16391
	ENSG00000119508	2118.97	2.43399	0.715491	0.00617832	0.16391
	ENSG00000273314	27.7112	1.47092	0.596378	0.00618055	0.16391
	ENSG00000198561	2013.01	-1.09757	-0.527405	0.00621341	0.16425
	ENSG00000226380	1918.68	1.94254	0.672651	0.0062135	0.16425
	ENSG00000197312	1144.97	-1.16748	-0.539494	0.00624384	0.164542
	ENSG00000101162	186.003	1.32054	0.567331	0.00624473	0.164542
	ENSG00000106004	145.124	2.78877	0.71368	0.00626903	0.164796
	ENSG00000181467	10136.1	1.53911	0.606828	0.00627456	0.164796
	ENSG00000229186	33.0551	-2.21268	-0.698078	0.00629908	0.165174
	ENSG00000116016	211.339	1.59575	0.615694	0.00632702	0.16564
	ENSG00000181666	282.668	-0.935089	-0.496747	0.00635398	0.165858
	ENSG00000233426	12.9487	2.04021	0.679883	0.00635569	0.165858
	ENSG00000166743	6.37709	-3.02334	-0.699425	0.00637948
	ENSG00000121410	16.4953	-2.45841	-0.708119	0.00638357	0.166319
	ENSG00000176945	72.7246	-2.40591	-0.705405	0.00640636	0.166355
	ENSG00000176845	7958.41	1.41289	0.581202	0.00641365	0.166355
	ENSG00000249471	72.3774	-1.34507	-0.568886	0.00641551	0.166355
	ENSG00000257605	20.654	1.92299	0.662681	0.0064583	0.16697
	ENSG00000146476	151.554	-1.39502	-0.576953	0.00646955	0.16697
	ENSG00000228830	36.7082	2.0421	0.676414	0.00646995	0.16697
	ENSG00000198546	433.463	1.17532	0.537297	0.00650233	0.16754
	ENSG00000198721	103.137	-1.36147	-0.570059	0.00651894	0.167657
	ENSG00000090920	63.9602	-1.90144	-0.657868	0.00652742	0.167657
	ENSG00000250189	146.306	-2.29289	-0.694876	0.00654042	0.167727
	ENSG00000231466	44.4272	-2.05601	-0.674863	0.00656494	0.167995
	ENSG00000205277	24.9369	2.35131	0.696181	0.00658973	0.167995
	ENSG00000213523	1508.33	1.06899	0.517722	0.00659532	0.167995
	ENSG00000166037	405.715	-1.08675	-0.520738	0.00659798	0.167995
	ENSG00000142065	77.0541	-1.9265	-0.65891	0.00660266	0.167995
	ENSG00000198886	54023.5	1.46379	0.586536	0.00661266	0.167995
	ENSG00000232586	26.0205	-1.77163	-0.637009	0.00662547	0.168058
	ENSG00000197980	46.7245	1.61808	0.611605	0.00667701	0.168937
	ENSG00000177398	17.3974	2.15567	0.680371	0.00668084	0.168937
	ENSG00000110237	179.531	-1.73902	-0.630193	0.00670211	0.169213
	ENSG00000242853	20.1689	-1.91119	-0.651533	0.00679592	0.171316
	ENSG00000197561	19.2579	1.62521	0.609893	0.00680768	0.171348
	ENSG00000234788	13.2984	-2.15008	-0.675346	0.00682208	0.171445
	ENSG00000173457	361.214	1.5989	0.603702	0.00689778	0.172765
	ENSG00000185561	29.0932	-2.08426	-0.666813	0.00691366	0.172765
	ENSG00000170379	64.2355	1.92226	0.64945	0.00692054	0.172765
	ENSG00000103326	2682.04	0.915927	0.487914	0.00692323	0.172765
	ENSG00000240869	150.08	1.90513	0.647184	0.00692754	0.172765
	ENSG00000259001	163605	1.82325	0.634379	0.00701643	0.174715
	ENSG00000158186	435.967	1.17017	0.529339	0.00703909	0.175011
	ENSG00000253736	11.2662	2.07508	0.661859	0.00705121	0.175046
	ENSG00000085662	315.44	-1.18914	-0.53195	0.00708023	0.175217
	ENSG00000141574	2138.8	1.05878	0.510471	0.00708515	0.175217
	ENSG00000143315	127.31	-1.36268	-0.560763	0.00709232	0.175217
	ENSG00000267637	49.4072	-1.85568	-0.636465	0.00710109	0.175217
	ENSG00000023191	3828.38	1.06322	0.510842	0.00711791	0.175367
	ENSG00000258704	20.7429	-1.79683	-0.627385	0.00715689	0.175811
	ENSG00000253632	7.92973	3.04386	0.666101	0.00716087	0.175811
	ENSG00000273343	9.44168	-3.05624	-0.66507	0.00716825	0.175811
	ENSG00000179820	13373.4	1.03383	0.505256	0.0071917	0.176121
	ENSG00000197044	71.5362	-1.9629	-0.645796	0.00722579	0.176512
	ENSG00000113657	157.68	4.21972	0.55301	0.00722931	0.176512
	ENSG00000063660	16.1021	2.42009	0.674368	0.00728884	0.177554
	ENSG00000166341	248.603	1.36539	0.558035	0.00729376	0.177554
	ENSG00000174606	685.987	-0.821611	-0.467351	0.00730966	0.177617
	ENSG00000156381	398.859	1.91944	0.638382	0.00732567	0.177617
	ENSG00000010310	55.6304	2.97711	0.663561	0.007329	0.177617
	ENSG00000164941	845.671	-1.06707	-0.508976	0.00734833	0.177821
	ENSG00000102119	1536.69	1.47707	0.574218	0.00741212	0.179062
	ENSG00000148908	726.065	1.15064	0.521477	0.00742159	0.179062
	ENSG00000132386	75.4712	1.97878	0.641554	0.00744826	0.17918
	ENSG00000150938	54.1667	-1.40232	-0.561609	0.00744845	0.17918
	ENSG00000174093	510.615	-1.0228	-0.500353	0.00749999	0.180154
	ENSG00000247828	120.394	-0.996213	-0.495814	0.00752998	0.180582
	ENSG00000149591	840.853	-1.10048	-0.512202	0.00753993	0.180582
	ENSG00000081377	11.5755	2.19291	0.65496	0.00759496	0.181633
	ENSG00000142669	7710.71	1.22326	0.530266	0.00764192	0.182489
	ENSG00000153208	874.251	1.53427	0.578905	0.00765365	0.182502
	ENSG00000252504	5.69874	-3.85179	-0.577099	0.00766563
	ENSG00000206562	161.042	1.30287	0.54232	0.00767829	0.18281
	ENSG00000109787	5479.21	1.12671	0.514551	0.00769773	0.18281
	ENSG00000267672	15.8153	-1.98523	-0.635591	0.00770428	0.18281
	ENSG00000258947	24.6379	2.07793	0.643569	0.00771141	0.18281
	ENSG00000234284	52.2333	-1.28389	-0.538083	0.00777091	0.183953
	ENSG00000066739	1273.32	-1.10587	-0.510195	0.00780271	0.184438
	ENSG00000111206	27.8847	2.09212	0.640781	0.00785814	0.185479
	ENSG00000262026	54.8683	-2.23869	-0.648154	0.00792389	0.18613
	ENSG00000169047	183.547	1.87935	0.619363	0.00792608	0.18613
	ENSG00000264133	74.397	2.14207	0.642307	0.0079338	0.18613
	ENSG00000231507	54.9761	1.40532	0.554496	0.00793844	0.18613
	ENSG00000233429	746.181	1.55199	0.576453	0.00794277	0.18613
	ENSG00000273129	23.7884	1.60384	0.58282	0.00800414	0.187264
	ENSG00000164251	125.503	1.52352	0.571055	0.00801414	0.187264
	ENSG00000268069	23.0071	-2.41298	-0.64957	0.00808053	0.188546
	ENSG00000237036	16.6742	2.72978	0.645388	0.00816097	0.190151
	ENSG00000041353	41.7347	1.5512	0.572136	0.00818733	0.190233
	ENSG00000257839	33.6125	2.31686	0.644013	0.00818785	0.190233
	ENSG00000116957	99.5667	-1.36219	-0.543934	0.00821843	0.190672
	ENSG00000261055	31.7108	2.08556	0.630764	0.00823033	0.190677
	ENSG00000182327	25.8306	3.01206	0.630235	0.00824394	0.190722
	ENSG00000237989	27.9463	2.17097	0.635568	0.00825732	0.19076
	ENSG00000182782	293.515	1.36074	0.542693	0.00829261	0.191305
	ENSG00000238057	336.18	0.98288	0.486342	0.00835071	0.192373
	ENSG00000254732	17.1467	-2.02803	-0.622984	0.00837188	0.192589
	ENSG00000210100	89.4212	2.12581	0.628936	0.00841252	0.192641
	ENSG00000116761	50.2455	1.55308	0.568555	0.00841741	0.192641
	ENSG00000196466	63.6483	-1.65868	-0.582684	0.0084208	0.192641
	ENSG00000163026	23.5137	-1.88555	-0.609009	0.0084214	0.192641
	ENSG00000239899	113.414	1.9707	0.615865	0.00847345	0.193122
	ENSG00000165312	4520.65	1.09696	0.501961	0.00847533	0.193122
	ENSG00000188206	980.916	-1.58952	-0.572528	0.00847797	0.193122
	ENSG00000149531	110.321	-1.28089	-0.528362	0.00849366	0.19321
	ENSG00000099625	24.6785	2.08886	0.623741	0.00852716	0.193481
	ENSG00000183723	470.017	-1.37329	-0.541183	0.00853748	0.193481
	ENSG00000258875	9.34098	2.09903	0.62408	0.00854115	0.193481
	ENSG00000232324	89.8758	1.83528	0.600589	0.00857516	0.193982
	ENSG00000134057	23.7936	1.67356	0.581467	0.00859333	0.194124
	ENSG00000229054	17.8779	-2.28441	-0.631325	0.00862025	0.194162
	ENSG00000163297	2777.23	1.07295	0.497046	0.00862739	0.194162
	ENSG00000167850	1050	1.14319	0.507022	0.00863073	0.194162
	ENSG00000143384	41132.3	0.898287	0.470827	0.00866401	0.194642
	ENSG00000218809	298.141	1.07168	0.49633	0.00868434	0.19483
	ENSG00000197713	444.965	-1.54196	-0.562188	0.0087181	0.195319
	ENSG00000155893	203.858	-1.38852	-0.540394	0.0087565	0.195675
	ENSG00000142694	199.798	1.46108	0.550519	0.00875796	0.195675
	ENSG00000185219	630.61	-1.2724	-0.523524	0.0087944	0.19622
	ENSG00000226314	17.4607	-2.15723	-0.620896	0.0088176	0.196237
	ENSG00000182687	20.1409	1.8775	0.599882	0.00881924	0.196237
	ENSG00000179950	1051.08	0.878561	0.46612	0.00888243	0.197374
	ENSG00000176788	1491.47	1.15941	0.5065	0.00890408	0.197586
	ENSG00000077254	1488.93	-1.0721	-0.493993	0.0089436	0.197686
	ENSG00000257594	38.6248	1.86917	0.596572	0.00894371	0.197686
	ENSG00000172985	391.787	1.47217	0.549148	0.00895825	0.197686
	ENSG00000169255	46.6546	2.0884	0.613334	0.00897313	0.197686
	ENSG00000203512	126.939	1.64506	0.571212	0.00898053	0.197686
	ENSG00000125450	517.22	-1.15082	-0.504528	0.00898134	0.197686
	ENSG00000163453	467.112	1.12921	0.501268	0.00900979	0.198045
	ENSG00000011295	1092.08	1.15824	0.505039	0.00903218	0.198215
	ENSG00000272686	90.1024	1.38458	0.536074	0.00904183	0.198215
	ENSG00000112290	51.6643	1.43091	0.541424	0.00911286	0.199135
	ENSG00000231865	476.238	-1.26277	-0.518058	0.00915284	0.199135
	ENSG00000248166	324.767	1.31629	0.525313	0.00915637	0.199135
	ENSG00000273448	19.0058	-1.7317	-0.577964	0.00917641	0.199135
	ENSG00000013503	141.722	-1.5237	-0.55278	0.00917774	0.199135
	ENSG00000269365	18.2601	-2.22807	-0.615528	0.00917963	0.199135
	ENSG00000110455	437.057	-2.1065	-0.609411	0.00919644	0.199135
	ENSG00000213722	582.657	1.72579	0.576861	0.00920203	0.199135
	ENSG00000244687	450.682	-1.2725	-0.518785	0.00920559	0.199135
	ENSG00000130830	4242.92	1.43719	0.541009	0.00920589	0.199135
	ENSG00000118193	48.6367	1.40029	0.535743	0.00923133	0.199421
	ENSG00000249825	16.2357	-2.64361	-0.616323	0.00925272	0.199608
	ENSG00000086827	177.174	-0.909768	-0.46823	0.00926902	0.199608
	ENSG00000230789	71.0324	-1.71183	-0.574011	0.00927704	0.199608
	ENSG00000101335	13.9304	1.99862	0.600457	0.00928893	0.199608
	ENSG00000083807	55.8506	-1.31707	-0.523398	0.00932695	0.200161
	ENSG00000177426	1432.89	1.32358	0.523771	0.00936929	0.200642
	ENSG00000272256	241.354	1.24027	0.512591	0.00937397	0.200642
	ENSG00000187187	39.2092	-2.01378	-0.599458	0.00938911	0.200703
	ENSG00000205336	450.977	2.12242	0.605261	0.00942502	0.201207
	ENSG00000103723	171.572	-4.36971	-0.475341	0.00944561	0.201383
	ENSG00000144655	13870.4	1.76693	0.57654	0.00947229	0.201431
	ENSG00000116574	1499.02	1.27772	0.516379	0.00948282	0.201431
	ENSG00000100292	7416.56	1.82732	0.581998	0.00950017	0.201431
	ENSG00000146414	691.297	-1.10259	-0.492939	0.00951594	0.201431
	ENSG00000141753	37.1547	2.90805	0.598014	0.00956526	0.201431
	ENSG00000144524	341.969	-1.09628	-0.491618	0.00957072	0.201431
	ENSG00000259834	58.5393	-1.64925	-0.562065	0.00957432	0.201431
	ENSG00000105967	939.087	-1.80416	-0.578453	0.00957438	0.201431
	ENSG00000268658	15.8588	3.04634	0.589567	0.00958008	0.201431
	ENSG00000022556	48.6604	1.64443	0.561394	0.00958199	0.201431
	ENSG00000083097	1095.72	-1.20492	-0.50554	0.00960257	0.201431
	ENSG00000218891	478.595	1.52874	0.547063	0.00961884	0.201431
	ENSG00000249456	209.703	1.80315	0.577316	0.00963334	0.201431
	ENSG00000260805	70.8012	1.30332	0.517871	0.0096503	0.201431
	ENSG00000175352	1178.85	2.37113	0.608013	0.00965101	0.201431
	ENSG00000272768	194.79	1.27672	0.51434	0.00965659	0.201431
	ENSG00000178440	46.034	-1.55969	-0.550279	0.0096578	0.201431
	ENSG00000198712	33158.8	1.43093	0.533925	0.00968384	0.201716
	ENSG00000241641	17.1575	-2.05088	-0.595551	0.00969708	0.201734
	ENSG00000242094	268.477	-1.19667	-0.503232	0.00972645	0.202087
	ENSG00000203804	362.485	1.20059	0.503212	0.00977959	0.202933
	ENSG00000111981	39.9136	1.94099	0.586115	0.00979928	0.203083
	ENSG00000180098	192.076	-1.04543	-0.482826	0.00982152	0.20309
	ENSG00000103496	1234.64	1.14028	0.49478	0.00985289	0.20309
	ENSG00000268913	77.639	-1.20858	-0.503359	0.00986824	0.20309
	ENSG00000182749	354.377	-1.10358	-0.489879	0.00987559	0.20309
	ENSG00000173846	5975.44	1.39849	0.527322	0.00988497	0.20309
	ENSG00000158636	547.712	-1.17871	-0.49937	0.00988676	0.20309
	ENSG00000219665	619.601	-1.73792	-0.566587	0.00988741	0.20309
	ENSG00000131788	603.589	-0.899174	-0.462346	0.00989924	0.20309
	ENSG00000088827	807.016	1.68809	0.560889	0.00992159	0.203293
	ENSG00000272216	43.7351	-1.90114	-0.579884	0.00997044	0.204037
	ENSG00000271857	18.0143	2.04741	0.589375	0.00999706	0.204326
	ENSG00000259398	158.724	1.33662	0.518006	0.0100175	0.204486
	ENSG00000185863	3.80194	-4.03455	-0.493028	0.0100656
	ENSG00000231329	8.26965	2.44289	0.598658	0.010076	0.204884
	ENSG00000243753	12.3539	-2.70138	-0.593692	0.0100946	0.204884
	ENSG00000238717	102.853	-1.47988	-0.534708	0.0100953	0.204884
	ENSG00000103199	218.29	-1.0578	-0.482079	0.0101094	0.204884
	ENSG00000143847	70.5032	-2.2929	-0.596048	0.0101319	0.204884
	ENSG00000204923	23.9159	-1.81832	-0.570058	0.0101368	0.204884
	ENSG00000266758	11.0131	2.10298	0.589191	0.010155	0.204884
	ENSG00000113161	1117.73	1.06132	0.482107	0.0101609	0.204884
	ENSG00000273008	88.2672	1.53206	0.539969	0.0101641	0.204884
	ENSG00000198105	43.5552	-2.01106	-0.583859	0.0101724	0.204884
	ENSG00000102897	209.125	0.968191	0.469998	0.0101751	0.204884
	ENSG00000133624	358.05	-1.19383	-0.498152	0.0102154	0.205012
	ENSG00000245694	8.88935	2.21157	0.592206	0.010217	0.205012
	ENSG00000164663	531.825	-1.54858	-0.541133	0.0102192	0.205012
	ENSG00000128578	17.5382	1.74771	0.561452	0.0102674	0.205726
	ENSG00000179240	7.29092	-2.90983	-0.579205	0.0103201	0.206529
	ENSG00000116497	446.943	-1.43878	-0.526679	0.0103459	0.206768
	ENSG00000108175	12935.8	1.24307	0.502842	0.0103574	0.206768
	ENSG00000269902	184.567	1.75564	0.560303	0.0103879	0.207075
	ENSG00000169860	315.607	2.03671	0.581128	0.0103982	0.207075
	ENSG00000132196	59.5255	-1.54128	-0.537725	0.0104126	0.207109
	ENSG00000256139	19.3322	-1.98271	-0.57723	0.0104376	0.207354
	ENSG00000237525	9.48337	2.44504	0.589469	0.0104935	0.20821
	ENSG00000175550	633.221	1.02958	0.475141	0.0105445	0.208968
	ENSG00000188011	330.497	4.12258	0.474167	0.0105595	0.20898
	ENSG00000178917	92.3769	-1.73063	-0.554661	0.0106035	0.20898
	ENSG00000141425	505.907	-1.25362	-0.501666	0.0106076	0.20898
	ENSG00000104427	135.951	-1.93886	-0.57138	0.0106086	0.20898
	ENSG00000149016	64.1298	-1.28461	-0.505352	0.0106092	0.20898
	ENSG00000244380	10.275	-2.38587	-0.586707	0.0106248	0.209036
	ENSG00000212232	8808.02	1.80798	0.56088	0.0106451	0.209039
	ENSG00000125449	149.67	-1.06305	-0.478416	0.0106528	0.209039
	ENSG00000101558	6387.07	1.10845	0.483665	0.0106806	0.209039
	ENSG00000259600	126.729	1.7517	0.555359	0.0106853	0.209039
	ENSG00000183508	78.0792	1.41897	0.520302	0.0106908	0.209039
	ENSG00000114738	5365.92	0.903592	0.457769	0.0107052	0.209039
	ENSG00000273174	73.5348	1.37475	0.514762	0.0107267	0.209039
	ENSG00000163462	11.4034	-3.14225	-0.554818	0.010744	0.209039
	ENSG00000116922	40.4038	-1.45951	-0.524213	0.0107538	0.209039
	ENSG00000106588	153.045	-1.20814	-0.494712	0.0107721	0.209039
	ENSG00000108179	7207.05	1.74643	0.553563	0.010773	0.209039
	ENSG00000272807	33.5788	-2.23326	-0.581578	0.0107788	0.209039
	ENSG00000199121	79.7951	1.57311	0.535773	0.0108271	0.209727
	ENSG00000260006	1209.7	1.629	0.541087	0.0108615	0.209757
	ENSG00000156469	86.8026	-1.3129	-0.506073	0.0108674	0.209757
	ENSG00000241913	19.4335	-2.04997	-0.573161	0.0108747	0.209757
	ENSG00000271533	210.599	-2.15556	-0.577375	0.0108829	0.209757
	ENSG00000241781	27.4381	2.44607	0.581084	0.010893	0.209757
	ENSG00000255409	23.5334	-2.04918	-0.572055	0.010935	0.210197
	ENSG00000109674	135.362	1.08878	0.479208	0.0109446	0.210197
	ENSG00000264113	32.3065	2.49248	0.579396	0.0109545	0.210197
	ENSG00000167034	146.226	2.67289	0.574265	0.0110028	0.21058
	ENSG00000228839	18.7434	-1.91273	-0.56295	0.0110076	0.21058
	ENSG00000164985	754.971	-1.08749	-0.47852	0.0110131	0.21058
	ENSG00000223855	9.35739	2.45313	0.57767	0.0110585	0.211049
	ENSG00000203836	32.2939	-1.39604	-0.513531	0.0110636	0.211049
	ENSG00000072310	2399.27	1.26056	0.497572	0.01112	0.211825
	ENSG00000105327	251.271	-1.23428	-0.494475	0.0111302	0.211825
	ENSG00000156711	412.479	1.65801	0.539628	0.0111789	0.212359
	ENSG00000060558	3787.91	1.71143	0.544334	0.011194	0.212359
	ENSG00000100448	13.5372	-3.90102	-0.480983	0.011222	0.212359
	ENSG00000259641	20.6323	1.79109	0.550675	0.0112222	0.212359
	ENSG00000175147	12.4759	2.37691	0.573905	0.0112628	0.212359
	ENSG00000198315	1134.93	-1.12876	-0.481295	0.0112644	0.212359
	ENSG00000162695	1165.58	-1.01144	-0.467662	0.011273	0.212359
	ENSG00000197279	50.0983	1.67026	0.53949	0.0112741	0.212359
	ENSG00000018280	26364.1	0.887629	0.452071	0.0112859	0.212359
	ENSG00000139517	103.417	-1.23759	-0.493353	0.011295	0.212359
	ENSG00000179409	311.167	1.12428	0.480421	0.0113099	0.212359
	ENSG00000187257	489.61	-1.23476	-0.492858	0.0113145	0.212359
	ENSG00000187957	13.5226	1.99894	0.562599	0.0113411	0.212375
	ENSG00000254028	29.1812	1.63978	0.535742	0.0113414	0.212375
	ENSG00000122786	5.76296	3.25095	0.531961	0.0114338
	ENSG00000051596	45.379	-1.52807	-0.523462	0.0114417	0.21361
	ENSG00000148773	67.1187	1.22381	0.490393	0.0114538	0.21361
	ENSG00000071539	8.24218	2.136	0.566154	0.0114713	0.21361
	ENSG00000103599	8.70468	2.57746	0.56719	0.011482	0.21361
	ENSG00000174501	429.555	-1.33646	-0.502412	0.0114994	0.21361
	ENSG00000118058	3263.9	-1.09948	-0.47612	0.0115023	0.21361
	ENSG00000212293	21.8317	-2.1081	-0.564562	0.011509	0.21361
	ENSG00000151665	109.209	-1.77935	-0.545537	0.0115122	0.21361
	ENSG00000263874	134.036	-1.80446	-0.546809	0.0115582	0.214221
	ENSG00000229955	25.0619	-1.78493	-0.544999	0.0115806	0.214311
	ENSG00000117461	25.8699	-2.1901	-0.565603	0.0115893	0.214311
	ENSG00000253669	47.0713	1.52834	0.521252	0.0116324	0.214864
	ENSG00000147162	6993.67	-0.948406	-0.457553	0.0116614	0.215156
	ENSG00000186891	42.7866	2.3073	0.564532	0.0117511	0.216023
	ENSG00000099992	714.984	-1.11414	-0.475724	0.0117677	0.216023
	ENSG00000113070	4336.11	1.79306	0.542886	0.0117738	0.216023
	ENSG00000239650	13.0588	-2.1489	-0.561274	0.0117787	0.216023
	ENSG00000148606	341.432	-1.25993	-0.49126	0.0118024	0.216023
	ENSG00000176170	1199.71	2.03483	0.556793	0.0118032	0.216023
	ENSG00000005175	266.959	-1.53428	-0.519816	0.0118072	0.216023
	ENSG00000013588	141.125	4.82986	0.390906	0.0118144	0.216023
	ENSG00000112149	4930.19	1.31004	0.4961	0.0118602	0.216572
	ENSG00000169251	1319.72	1.14878	0.478651	0.0118768	0.216572
	ENSG00000260708	76.5758	1.26323	0.490887	0.0118843	0.216572
	ENSG00000109272	14.2863	2.79677	0.550611	0.0119233	0.217042
	ENSG00000007264	109.669	1.53392	0.517577	0.012	0.218119
	ENSG00000215012	194.98	-1.21844	-0.484981	0.012016	0.218119
	ENSG00000138207	6.57688	3.02916	0.535797	0.0120177
	ENSG00000233716	9.98544	-2.71348	-0.552204	0.0120284	0.218119
	ENSG00000268509	21.6566	1.59457	0.522795	0.0120421	0.218119
	ENSG00000253293	9.12699	2.78908	0.548293	0.0120625	0.218119
	ENSG00000256347	29.627	-1.89015	-0.545312	0.0120628	0.218119
	ENSG00000091527	7601.46	1.13478	0.475346	0.0121106	0.218613
	ENSG00000106086	265.816	-1.4399	-0.507044	0.0121169	0.218613
	ENSG00000163517	88.0791	-1.30952	-0.493349	0.0121527	0.219018
	ENSG00000196456	66.575	-1.52276	-0.514527	0.0121768	0.219157
	ENSG00000269815	16.6843	-2.25739	-0.556475	0.0121874	0.219157
	ENSG00000113494	502.674	-1.00562	-0.460646	0.0122177	0.219264
	ENSG00000198763	26540.3	1.45639	0.507613	0.0122202	0.219264
	ENSG00000008516	411.341	1.1698	0.477969	0.0122492	0.21952
	ENSG00000269089	171.666	1.10019	0.470521	0.0122667	0.21952
	ENSG00000186106	52.0808	-1.47744	-0.509004	0.0122841	0.21952
	ENSG00000269019	90.8129	1.90431	0.54289	0.0122883	0.21952
	ENSG00000160014	5398.87	1.07011	0.466994	0.0123141	0.219741
	ENSG00000214357	9.35917	-2.28206	-0.553708	0.0123651	0.220409
	ENSG00000254554	81.9146	1.57884	0.517082	0.0124115	0.220747
	ENSG00000223692	63.7249	-1.34045	-0.494101	0.0124162	0.220747
	ENSG00000066427	1201.16	-0.850199	-0.440762	0.0124249	0.220747
	ENSG00000080819	165.158	-1.58054	-0.516931	0.0124382	0.220747
	ENSG00000238113	182.586	-1.99371	-0.54372	0.0125394	0.222301
	ENSG00000166881	140.171	-1.71363	-0.526482	0.0125628	0.222476
	ENSG00000238422	3.62096	-3.95813	-0.451469	0.0125714
	ENSG00000260273	66.4434	1.40635	0.498966	0.0125933	0.222772
	ENSG00000162512	355.139	1.57862	0.514686	0.0126225	0.223048
	ENSG00000256185	17.2281	-1.9044	-0.537962	0.0126384	0.223086
	ENSG00000207870	10.4342	2.21038	0.548041	0.0126654	0.223322
	ENSG00000142156	15.6433	2.2746	0.547645	0.0127311	0.223423
	ENSG00000122862	24285.1	1.22039	0.479327	0.012732	0.223423
	ENSG00000240616	13.9035	-2.0467	-0.542898	0.0127364	0.223423
	ENSG00000124635	30.2641	1.34372	0.491497	0.0127378	0.223423
	ENSG00000186907	36.4476	1.8613	0.533924	0.0127574	0.223423
	ENSG00000167394	851.836	1.39586	0.496325	0.0127635	0.223423
	ENSG00000184216	6474.45	1.44881	0.501193	0.012781	0.223423
	ENSG00000092208	29.2129	-1.44994	-0.501238	0.0127872	0.223423
	ENSG00000273230	39.1145	-1.88623	-0.534835	0.0127944	0.223423
	ENSG00000168026	226.059	-1.32748	-0.489203	0.012817	0.223484
	ENSG00000261716	102.346	-1.52034	-0.507321	0.0128254	0.223484
	ENSG00000234473	14.158	-2.51968	-0.543272	0.0128646	0.223929
	ENSG00000113811	541.188	0.920248	0.44684	0.0129147	0.224561
	ENSG00000270066	2194.59	1.5499	0.508644	0.0129472	0.224887
	ENSG00000240322	34.9688	-1.71531	-0.521447	0.0129863	0.225129
	ENSG00000196116	432.553	-1.21241	-0.476424	0.0130008	0.225129
	ENSG00000254004	58.4032	-1.37958	-0.492519	0.0130058	0.225129
	ENSG00000174705	180.806	1.3723	0.491734	0.0130164	0.225129
	ENSG00000170153	178.165	-3.87714	-0.450506	0.0130525	0.225515
	ENSG00000171729	198.343	1.94958	0.534293	0.0130671	0.225529
	ENSG00000135821	22794.1	1.27048	0.481405	0.0130837	0.225576
	ENSG00000213386	130.014	-1.42987	-0.496313	0.0131029	0.225616
	ENSG00000124641	123.137	-1.33085	-0.486897	0.013118	0.225616
	ENSG00000227376	39.2442	-1.41657	-0.494854	0.0131275	0.225616
	ENSG00000196182	3663.64	1.0658	0.460936	0.0131455	0.225688
	ENSG00000227082	34.0772	2.17691	0.539126	0.013212	0.22659
	ENSG00000174842	108.495	-1.04854	-0.458449	0.013263	0.227047
	ENSG00000162772	2194.18	1.34806	0.487187	0.0132714	0.227047
	ENSG00000261693	18.5873	2.14008	0.537461	0.0132804	0.227047
	ENSG00000115275	528.813	-1.0165	-0.45481	0.0133286	0.227633
	ENSG00000237721	14.0354	2.04496	0.534063	0.0133476	0.227718
	ENSG00000213846	10.2704	2.55194	0.534203	0.0133624	0.22772
	ENSG00000100522	84.2936	1.19497	0.471895	0.0133756	0.22772
	ENSG00000203392	7.0039	-2.86693	-0.518104	0.013542
	ENSG00000125779	1203.33	-0.812784	-0.430238	0.0135491	0.230402
	ENSG00000241230	19.6118	-2.14668	-0.533522	0.0135614	0.230402
	ENSG00000082269	526.633	-1.22472	-0.473077	0.0135916	0.230676
	ENSG00000220693	14.0386	-1.82936	-0.520683	0.013652	0.230833
	ENSG00000107438	78.4771	1.28121	0.477696	0.0136688	0.230833
	ENSG00000188283	145.906	-0.990894	-0.45011	0.013682	0.230833
	ENSG00000154099	36.8484	1.87468	0.522655	0.0136852	0.230833
	ENSG00000272632	42.5617	-2.39427	-0.532102	0.0136964	0.230833
	ENSG00000230583	13.87	1.64324	0.508017	0.0137056	0.230833
	ENSG00000272277	52.6722	1.61438	0.50585	0.0137068	0.230833
	ENSG00000106603	582.967	-1.09062	-0.459584	0.0137233	0.230833
	ENSG00000112592	207.986	-1.02115	-0.452794	0.0137383	0.230833
	ENSG00000179598	10.1611	2.09374	0.529908	0.0137424	0.230833
	ENSG00000205595	6.98981	2.35742	0.531464	0.0137637
	ENSG00000070501	529.854	-1.1351	-0.463447	0.0137711	0.231076
	ENSG00000254184	198.342	-1.4966	-0.495044	0.0138506	0.231842
	ENSG00000124207	672.24	-0.909251	-0.440427	0.0138804	0.231842
	ENSG00000152766	27.3315	1.71646	0.511152	0.0138837	0.231842
	ENSG00000237980	21.1142	1.7269	0.511825	0.0138842	0.231842
	ENSG00000110799	82.7608	1.32457	0.479785	0.013896	0.231842
	ENSG00000176871	993.159	1.27023	0.474815	0.0139092	0.231842
	ENSG00000156966	56.0301	1.39291	0.48542	0.0139407	0.231842
	ENSG00000246100	59.4308	2.06008	0.526377	0.0139418	0.231842
	ENSG00000149218	145.109	0.849254	0.433127	0.0139446	0.231842
	ENSG00000069956	2656.18	1.48957	0.49308	0.0139974	0.232102
	ENSG00000249485	46.8624	2.1501	0.527382	0.0140028	0.232102
	ENSG00000198933	308.095	1.67981	0.5074	0.0140029	0.232102
	ENSG00000107679	193.1	-1.2019	-0.467829	0.0140205	0.232156
	ENSG00000162746	6.79339	2.30964	0.526892	0.0140954
	ENSG00000177453	34.7187	2.00845	0.522837	0.0140986	0.233214
	ENSG00000100221	2186.47	1.16725	0.463839	0.0141444	0.233734
	ENSG00000128923	363.428	-0.949642	-0.44321	0.0141673	0.233875
	ENSG00000115084	1064.08	-0.848086	-0.431451	0.0142718	0.235363
	ENSG00000263531	5.03877	-3.09275	-0.4921	0.0143082
	ENSG00000130449	2363.66	-1.00153	-0.447495	0.014321	0.23566
	ENSG00000182534	101.344	1.61835	0.499733	0.0143288	0.23566
	ENSG00000133103	193.338	-1.36139	-0.479414	0.0143332	0.23566
	ENSG00000227896	13.7324	-1.99824	-0.519055	0.0143709	0.235974
	ENSG00000167779	8.50349	2.0168	0.519424	0.0143856	0.235974
	ENSG00000135407	73.7219	-1.97432	-0.517647	0.0144221	0.235974
	ENSG00000269619	49.0128	1.60338	0.497647	0.0144311	0.235974
	ENSG00000251733	35.1661	1.81394	0.510446	0.0144529	0.235974
	ENSG00000122335	233.376	-1.19176	-0.463828	0.014461	0.235974
	ENSG00000224875	14.322	2.14224	0.520831	0.0144805	0.235974
	ENSG00000199990	29.5736	2.11611	0.520366	0.0144863	0.235974
	ENSG00000164048	458.622	-1.66677	-0.501319	0.0144973	0.235974
	ENSG00000106615	1242.9	1.18909	0.463249	0.0145112	0.235974
	ENSG00000177337	81.4713	1.40776	0.481727	0.0145202	0.235974
	ENSG00000104613	760.399	-0.867745	-0.43249	0.0145448	0.235974
	ENSG00000122122	5935.04	0.979848	0.444131	0.0145517	0.235974
	ENSG00000207336	3.56678	-3.92883	-0.423872	0.0145634
	ENSG00000201229	14.1831	2.27382	0.520354	0.0145697	0.235974
	ENSG00000207808	211.302	1.35778	0.477119	0.0145789	0.235974
	ENSG00000167470	18628.7	1.32065	0.473977	0.0145838	0.235974
	ENSG00000139572	413.067	1.58517	0.493811	0.0146921	0.237252
	ENSG00000204084	1159.29	-0.879349	-0.432972	0.0147191	0.237252
	ENSG00000135392	540.506	1.19179	0.462057	0.0147197	0.237252
	ENSG00000051825	551.281	-1.18276	-0.461277	0.014721	0.237252
	ENSG00000213901	31.0732	-1.43382	-0.481697	0.014772	0.237806
	ENSG00000270069	866.877	1.46952	0.48438	0.0147845	0.237806
	ENSG00000162337	19.4978	1.63321	0.495081	0.0148994	0.239419
	ENSG00000196912	60.1281	-1.29942	-0.469647	0.0149213	0.239534
	ENSG00000182379	11.7293	-2.62427	-0.506319	0.0150483	0.240571
	ENSG00000222489	111.131	1.71856	0.498799	0.0150521	0.240571
	ENSG00000196365	1314.42	1.20155	0.460542	0.0150655	0.240571
	ENSG00000077157	981.67	-1.19774	-0.460182	0.0150719	0.240571
	ENSG00000116918	346.796	-1.41693	-0.477836	0.0150772	0.240571
	ENSG00000268520	31.6566	1.76761	0.501135	0.0150854	0.240571
	ENSG00000075426	34888.6	1.21322	0.461348	0.0150892	0.240571
	ENSG00000206082	9.74831	2.54036	0.508213	0.0151191	0.240801
	ENSG00000131650	16.2262	1.87332	0.505542	0.0151331	0.240801
	ENSG00000247270	136.287	-1.20458	-0.460152	0.0151608	0.241007
	ENSG00000251247	71.0939	-1.53479	-0.485139	0.0152462	0.242128
	ENSG00000152556	116.049	-1.40352	-0.475235	0.0152709	0.242285
	ENSG00000172375	997.828	-1.21699	-0.460131	0.0153149	0.242746
	ENSG00000239219	20.2152	1.49155	0.481047	0.0153623	0.243006
	ENSG00000151116	234.086	-1.18199	-0.456834	0.0153839	0.243006
	ENSG00000130489	1440.14	0.974318	0.439182	0.0153866	0.243006
	ENSG00000228956	35.6106	1.70472	0.494412	0.0154102	0.243006
	ENSG00000125735	79.4222	1.50987	0.481905	0.0154147	0.243006
	ENSG00000105186	731.615	-1.13089	-0.452375	0.0154296	0.243006
	ENSG00000263338	16.0029	-2.39676	-0.507197	0.0154561	0.243006
	ENSG00000263941	37.8605	2.09613	0.507809	0.0154653	0.243006
	ENSG00000067334	1134.66	0.971913	0.43852	0.0154725	0.243006
	ENSG00000022267	39.6911	1.61529	0.488281	0.0154928	0.243006
	ENSG00000179698	198.811	-1.10161	-0.449568	0.0154952	0.243006
	ENSG00000101150	5957.36	1.26611	0.462712	0.0155118	0.243033
	ENSG00000176720	11.644	2.52186	0.503035	0.0155416	0.243267
	ENSG00000248280	11.5054	-2.31132	-0.506713	0.0155866	0.243604
	ENSG00000181097	28.0982	-1.51147	-0.480488	0.015593	0.243604
	ENSG00000134440	1353.76	-1.12346	-0.45068	0.0156086	0.243613
	ENSG00000099864	17.7338	1.91012	0.501233	0.0156487	0.243914
	ENSG00000268702	36.6164	2.27519	0.506109	0.0156578	0.243914
	ENSG00000218422	40.7371	-1.70608	-0.491736	0.015691	0.244009
	ENSG00000241155	21.6934	1.62323	0.486919	0.0156938	0.244009
	ENSG00000256690	25.6279	-2.09281	-0.504408	0.0157482	0.244623
	ENSG00000141098	140.613	-1.33307	-0.465985	0.0157791	0.244868
	ENSG00000212907	7568.4	1.26421	0.460587	0.0157983	0.244933
	ENSG00000267655	106.544	1.53808	0.480176	0.0158408	0.24536
	ENSG00000171962	14.4449	2.0052	0.501304	0.0158837	0.24579
	ENSG00000163541	493.215	-0.935663	-0.433051	0.0159008	0.245793
	ENSG00000134759	1037.54	-0.91047	-0.430578	0.0159168	0.245793
	ENSG00000128524	1337.75	1.12178	0.448555	0.0159423	0.245793
	ENSG00000104941	16.0779	-1.94217	-0.498778	0.0159668	0.245793
	ENSG00000166446	873.246	1.1461	0.450159	0.0159943	0.245793
	ENSG00000265666	208.677	1.02442	0.440361	0.0159968	0.245793
	ENSG00000124215	31.4587	-2.06763	-0.50116	0.0159987	0.245793
	ENSG00000166482	19.221	2.37025	0.50035	0.0160283	0.245793
	ENSG00000185650	15639.2	1.49332	0.475593	0.0160299	0.245793
	ENSG00000264853	1063.85	-1.03798	-0.441154	0.0160588	0.245793
	ENSG00000097007	1362.95	1.05676	0.442631	0.0160689	0.245793
	ENSG00000103995	257.561	-1.30947	-0.462137	0.0160698	0.245793
	ENSG00000100181	456.99	-1.28453	-0.460087	0.016097	0.245793
	ENSG00000185800	141.218	1.20512	0.454009	0.0161087	0.245793
	ENSG00000220032	16.1035	1.62857	0.483352	0.0161218	0.245793
	ENSG00000198744	101.24	1.67431	0.485899	0.016125	0.245793
	ENSG00000173210	8.39931	2.15194	0.499594	0.0162068	0.246597
	ENSG00000185955	26.8648	-1.67426	-0.485046	0.0162173	0.246597
	ENSG00000204842	950.079	-1.13005	-0.447374	0.0162531	0.246597
	ENSG00000176371	58.5015	-1.3237	-0.461831	0.0162628	0.246597
	ENSG00000179387	225.732	-0.964209	-0.433867	0.0162643	0.246597
	ENSG00000120837	172.345	-0.845733	-0.422385	0.0162684	0.246597
	ENSG00000273290	156.786	-1.06356	-0.441898	0.0163029	0.246615
	ENSG00000183935	188.227	1.01509	0.437972	0.0163052	0.246615
	ENSG00000132963	523.113	0.844721	0.42208	0.016315	0.246615
	ENSG00000213830	6.62392	-2.47035	-0.494341	0.0163321
	ENSG00000180354	438.499	-0.799496	-0.416703	0.0163539	0.246966
	ENSG00000164924	14186.2	0.900959	0.427582	0.0163714	0.246966
	ENSG00000107957	182.814	-1.0527	-0.440599	0.0163837	0.246966
	ENSG00000215784	21.2171	1.73525	0.486228	0.0164225	0.247288
	ENSG00000198938	65345.6	1.43605	0.468501	0.0164353	0.247288
	ENSG00000137309	4585.67	1.78511	0.487873	0.0164844	0.247798
	ENSG00000136999	9.58733	2.11528	0.49536	0.0165602	0.248638
	ENSG00000130598	191.573	1.26117	0.455202	0.0165708	0.248638
	ENSG00000170854	172.932	-1.62459	-0.47885	0.0166069	0.248892
	ENSG00000142178	7950.3	1.49221	0.470796	0.0166182	0.248892
	ENSG00000210117	12.4109	2.33327	0.493608	0.0166338	0.248897
	ENSG00000119801	5807.27	0.955645	0.431204	0.0166632	0.249033
	ENSG00000242818	10.9935	-2.06965	-0.49368	0.0166734	0.249033
	ENSG00000078399	15.5143	2.1515	0.493958	0.0167027	0.249035
	ENSG00000013523	590.559	-0.854782	-0.421531	0.0167041	0.249035
	ENSG00000176714	29.3971	1.47319	0.466986	0.0169537	0.25172
	ENSG00000182950	54.7265	1.47746	0.467234	0.0169565	0.25172
	ENSG00000186818	1062.43	0.840112	0.418935	0.0169611	0.25172
	ENSG00000198851	18.0646	2.01846	0.489626	0.016988	0.25172
	ENSG00000144744	901.364	-1.07444	-0.439034	0.0169905	0.25172
	ENSG00000108296	1527.33	1.09286	0.440338	0.017003	0.25172
	ENSG00000103966	3320.82	1.41885	0.463117	0.017004	0.25172
	ENSG00000228106	76.048	1.67229	0.477876	0.0170077	0.25172
	ENSG00000084623	1334.93	0.998506	0.432754	0.0170768	0.252309
	ENSG00000156531	292.772	-1.05172	-0.436862	0.0170784	0.252309
	ENSG00000144597	5741.05	1.52276	0.468802	0.0171128	0.252587
	ENSG00000023608	199.529	1.13253	0.442487	0.0171385	0.252601
	ENSG00000259626	22.9864	1.94356	0.486569	0.0171446	0.252601
	ENSG00000200087	3265.34	1.48115	0.465758	0.0171809	0.252907
	ENSG00000130684	237.087	-0.975674	-0.430084	0.0172527	0.253295
	ENSG00000166004	494.363	-1.1719	-0.444606	0.0172582	0.253295
	ENSG00000120868	2214.43	-1.47009	-0.464425	0.0172679	0.253295
	ENSG00000173040	24.5962	1.84086	0.482482	0.0172694	0.253295
	ENSG00000264620	7.45714	-2.41848	-0.483332	0.0173722	0.254131
	ENSG00000259863	50.1097	2.35267	0.48465	0.0173835	0.254131
	ENSG00000181588	130.004	1.08091	0.437353	0.0173985	0.254131
	ENSG00000244005	156.731	-1.01759	-0.432567	0.0174177	0.254131
	ENSG00000143344	482.42	2.02797	0.485313	0.0174208	0.254131
	ENSG00000198799	620.933	-1.02306	-0.432871	0.0174402	0.254131
	ENSG00000128272	7472.6	1.14775	0.441871	0.0174412	0.254131
	ENSG00000273033	1017.11	-1.12503	-0.440122	0.0174692	0.254131
	ENSG00000178803	26.3512	2.07759	0.485087	0.0174936	0.254131
	ENSG00000159640	20.061	1.64479	0.471881	0.0175543	0.254131
	ENSG00000196187	1484.44	-0.834826	-0.416017	0.0175574	0.254131
	ENSG00000198840	4230.27	1.27018	0.449538	0.0175575	0.254131
	ENSG00000270195	20.5523	-1.37789	-0.456518	0.0175653	0.254131
	ENSG00000066827	1024.11	-2.03576	-0.483896	0.0175706	0.254131
	ENSG00000250635	16.0482	1.75965	0.476759	0.0175757	0.254131
	ENSG00000196878	1062.31	2.39934	0.481502	0.0175757	0.254131
	ENSG00000169403	4218.35	1.19893	0.444468	0.0176035	0.254308
	ENSG00000205758	315.918	-1.05499	-0.434218	0.0176427	0.254649
	ENSG00000101104	194.212	-1.30064	-0.45076	0.0176825	0.254933
	ENSG00000261824	54.43	-1.45957	-0.460664	0.0176937	0.254933
	ENSG00000237272	37.6681	-2.91043	-0.457403	0.0177768	0.255884
	ENSG00000110079	91.966	1.19002	0.442763	0.0177946	0.255884
	ENSG00000136404	243.182	-1.12849	-0.438528	0.0178068	0.255884
	ENSG00000135046	11592.8	1.26221	0.447298	0.0178356	0.256072
	ENSG00000182400	223.157	-1.20401	-0.443195	0.0178816	0.256473
	ENSG00000231830	10.9223	1.80117	0.475399	0.0178995	0.256473
	ENSG00000241014	57.6318	-1.08003	-0.434634	0.0179107	0.256473
	ENSG00000236438	274.138	1.33346	0.4512	0.0179428	0.256708
	ENSG00000266777	73.7711	-1.31591	-0.449977	0.0179605	0.256736
	ENSG00000164187	181.414	-1.52509	-0.462187	0.0179971	0.256829
	ENSG00000076650	121.947	-0.921006	-0.422251	0.0179985	0.256829
	ENSG00000221869	12497.1	1.36956	0.452773	0.0180459	0.257281
	ENSG00000270116	33.1297	-1.7558	-0.472182	0.0180848	0.257609
	ENSG00000140105	8841.77	1.00679	0.428303	0.0181386	0.25794
	ENSG00000212283	124.99	1.37072	0.452169	0.0181485	0.25794
	ENSG00000140553	507.154	-0.974474	-0.425819	0.0181555	0.25794
	ENSG00000229473	320.758	1.13927	0.436683	0.0182857	0.259565
	ENSG00000249096	42.8188	-2.159	-0.476899	0.0183177	0.259793
	ENSG00000137274	51.9635	-1.52915	-0.459809	0.018349	0.26001
	ENSG00000233746	19.3614	1.46634	0.455843	0.0184285	0.260538
	ENSG00000165121	41.2037	-1.24056	-0.442302	0.0184428	0.260538
	ENSG00000184900	1912.06	1.24542	0.442579	0.0184473	0.260538
	ENSG00000224660	610.623	-1.36029	-0.449403	0.0184782	0.260538
	ENSG00000142409	1844.97	1.07933	0.431659	0.0184905	0.260538
	ENSG00000196505	1522.32	-1.08134	-0.431757	0.0184978	0.260538
	ENSG00000197146	892.755	-0.975303	-0.424343	0.018498	0.260538
	ENSG00000148634	919.024	-1.18399	-0.438037	0.0185682	0.261301
	ENSG00000267246	45.2326	1.34444	0.447662	0.0186044	0.261378
	ENSG00000221855	54.4489	-1.89935	-0.471811	0.018606	0.261378
	ENSG00000175455	449.036	-1.05752	-0.429493	0.0186341	0.261378
	ENSG00000120333	77.9492	-1.23057	-0.440483	0.0186511	0.261378
	ENSG00000226312	10.8663	1.79245	0.468592	0.0186539	0.261378
	ENSG00000155307	3016.15	1.19077	0.437762	0.0186959	0.261742
	ENSG00000201678	26.47	-1.87038	-0.470041	0.0187332	0.26204
	ENSG00000088367	22.2003	2.97162	0.44291	0.0187548	0.262117
	ENSG00000008869	1019.16	-1.20441	-0.437626	0.0188742	0.26356
	ENSG00000127328	150.387	-1.29258	-0.44284	0.0188911	0.26357
	ENSG00000119771	11.0204	2.19007	0.470819	0.0189171	0.263648
	ENSG00000160460	38.1381	4.37957	0.342897	0.018929	0.263648
	ENSG00000272215	12.2669	-2.3985	-0.466523	0.0189859	0.264141
	ENSG00000176824	4040.6	1.37394	0.446899	0.0189968	0.264141
	ENSG00000272777	10.7652	-2.34219	-0.467593	0.0190141	0.264157
	ENSG00000170412	31.2974	1.51077	0.453924	0.0190416	0.264314
	ENSG00000100299	801.832	0.74906	0.400862	0.0190656	0.264317
	ENSG00000199090	27.2001	-1.35291	-0.445164	0.0190846	0.264317
	ENSG00000214046	607.419	-1.18188	-0.435081	0.0190905	0.264317
	ENSG00000185359	5355.84	1.2657	0.439895	0.0191243	0.264561
	ENSG00000197147	713.588	-1.08576	-0.428872	0.0191419	0.26458
	ENSG00000148734	7.54653	2.24128	0.467431	0.0192107	0.265306
	ENSG00000139514	543.096	1.04529	0.425457	0.0193162	0.266538
	ENSG00000204934	7.23437	-2.37258	-0.463439	0.0193613	0.266933
	ENSG00000119986	314.748	1.30289	0.440469	0.0193954	0.266978
	ENSG00000202078	47.7746	-1.40467	-0.446058	0.0193972	0.266978
	ENSG00000124549	83.8024	-1.32182	-0.441345	0.0194272	0.267165
	ENSG00000085552	8.12456	2.6565	0.452059	0.019489	0.26763
	ENSG00000151498	346.72	-1.05264	-0.42506	0.0195033	0.26763
	ENSG00000184702	17.77	2.0152	0.465405	0.0195103	0.26763
	ENSG00000229816	30.9085	-1.82078	-0.461705	0.0195826	0.268329
	ENSG00000133265	194.54	1.20152	0.433565	0.0195941	0.268329
	ENSG00000269952	12.0163	2.3642	0.460651	0.0196689	0.268734
	ENSG00000186187	654.523	1.34249	0.440979	0.0196807	0.268734
	ENSG00000162694	18.2684	-2.12254	-0.46403	0.0196823	0.268734
	ENSG00000256018	12.9919	2.45583	0.457771	0.0196974	0.268734
	ENSG00000119280	100.461	1.26518	0.436513	0.0197175	0.268734
	ENSG00000150347	975.078	1.49092	0.448331	0.0197226	0.268734
	ENSG00000264796	16.6426	-1.56989	-0.451758	0.0197502	0.268744
	ENSG00000197965	523.955	-1.09505	-0.426485	0.0197562	0.268744
	ENSG00000163328	438.151	-1.59538	-0.452543	0.0197929	0.268934
	ENSG00000152128	17.9627	2.66487	0.448443	0.0198122	0.268934
	ENSG00000075391	337.71	1.45306	0.445854	0.0198196	0.268934
	ENSG00000143127	14.8484	-1.74584	-0.457415	0.0198665	0.269346
	ENSG00000170100	92.5723	-1.06074	-0.423047	0.0200501	0.271608
	ENSG00000264575	22.4418	1.51893	0.447202	0.0200896	0.271807
	ENSG00000161326	43.8237	2.17372	0.459939	0.0200981	0.271807
	ENSG00000008441	376.616	0.806636	0.40358	0.0202032	0.272193
	ENSG00000163735	39.2268	4.20594	0.343802	0.020214	0.272193
	ENSG00000198899	20738.2	1.22529	0.431604	0.0202179	0.272193
	ENSG00000238961	32.6347	1.98662	0.4591	0.0202192	0.272193
	ENSG00000266967	15.9161	-1.58514	-0.449114	0.0202251	0.272193
	ENSG00000112182	68.4064	1.57407	0.448528	0.020245	0.272193
	ENSG00000124357	2863.3	-1.10703	-0.424797	0.0202597	0.272193
	ENSG00000164935	17.3761	2.50168	0.4508	0.0202601	0.272193
	ENSG00000139211	51.9826	1.42623	0.441489	0.0203068	0.272595
	ENSG00000132518	16.0246	2.42264	0.452468	0.0203621	0.273025
	ENSG00000164830	886.562	-1.19356	-0.429008	0.0203858	0.273025
	ENSG00000130821	233.032	1.36574	0.438016	0.020389	0.273025
	ENSG00000132507	3821.14	0.842929	0.406209	0.0204225	0.273249
	ENSG00000232487	113.263	1.31485	0.434966	0.0204709	0.273451
	ENSG00000136935	475.864	-0.969981	-0.415536	0.0204757	0.273451
	ENSG00000232559	445.121	0.9914	0.41684	0.0204936	0.273451
	ENSG00000129245	405.214	-0.813074	-0.403193	0.0205046	0.273451
	ENSG00000178860	163.632	4.58729	0.316754	0.0205228	0.273469
	ENSG00000121542	101.677	-0.982053	-0.416049	0.0205409	0.273487
	ENSG00000259972	51.9315	-1.21154	-0.42909	0.0205595	0.273512
	ENSG00000183684	572.809	0.911764	0.410968	0.0206195	0.274086
	ENSG00000138399	182.731	-1.50799	-0.443038	0.0206565	0.274169
	ENSG00000203497	43.3785	1.27256	0.431762	0.0206593	0.274169
	ENSG00000143842	21.5844	1.75481	0.451114	0.0207388	0.275
	ENSG00000138380	195.644	-0.955183	-0.413344	0.0207791	0.275311
	ENSG00000234219	62.6824	-1.70954	-0.449278	0.0208204	0.275633
	ENSG00000227195	35.7469	1.4905	0.441071	0.0208486	0.275765
	ENSG00000157823	458.901	-0.832119	-0.403729	0.0208641	0.275765
	ENSG00000136869	4695.15	1.0756	0.419986	0.0209196	0.276194
	ENSG00000122644	1409.98	1.23911	0.428621	0.0209304	0.276194
	ENSG00000272825	27.8545	-1.81861	-0.450924	0.0209605	0.276367
	ENSG00000236144	110.913	-1.1379	-0.422928	0.021017	0.276888
	ENSG00000132326	2409.09	1.54652	0.442014	0.0210638	0.277281
	ENSG00000233296	15.6073	2.05902	0.452077	0.0210902	0.277404
	ENSG00000268858	78.5265	1.05991	0.41815	0.0211375	0.277507
	ENSG00000213240	3629.78	-1.23394	-0.427259	0.0211452	0.277507
	ENSG00000107651	608.323	-0.843902	-0.403756	0.021154	0.277507
	ENSG00000137801	120152	3.61035	0.376839	0.0211661	0.277507
	ENSG00000265997	37.3938	2.14878	0.450731	0.0211891	0.277548
	ENSG00000172057	196.025	-1.04682	-0.416919	0.0212533	0.277548
	ENSG00000108932	2418.14	1.40496	0.434829	0.0212588	0.277548
	ENSG00000252546	8.6657	-2.46443	-0.442724	0.0212852	0.277548
	ENSG00000163975	1043.41	1.85371	0.449099	0.021287	0.277548
	ENSG00000160877	1452.27	1.01409	0.414773	0.0213212	0.277548
	ENSG00000256525	401.877	-1.19116	-0.424183	0.0213304	0.277548
	ENSG00000148660	1012.39	-1.03016	-0.415628	0.0213365	0.277548
	ENSG00000181773	6.88237	2.94241	0.419288	0.021337
	ENSG00000241549	13.8332	-2.16757	-0.449252	0.0213418	0.277548
	ENSG00000101017	108.264	-1.11412	-0.42013	0.0213504	0.277548
	ENSG00000005187	50.9754	-1.45127	-0.436214	0.0213694	0.277548
	ENSG00000224699	26.7723	-1.40088	-0.433942	0.0213811	0.277548
	ENSG00000101473	274.492	-0.846576	-0.40317	0.0213904	0.277548
	ENSG00000169203	106.547	-1.36872	-0.432299	0.0214147	0.277642
	ENSG00000185630	9.68538	2.15545	0.447322	0.0215926	0.279491
	ENSG00000113758	400.172	2.15776	0.447289	0.0215934	0.279491
	ENSG00000134899	373.94	-0.960203	-0.410413	0.0216087	0.279491
	ENSG00000142634	13065.7	0.955118	0.409994	0.0216358	0.27962
	ENSG00000259379	158.356	1.52762	0.437223	0.0217113	0.27974
	ENSG00000128928	517.095	-1.45535	-0.434311	0.0217214	0.27974
	ENSG00000237513	296.872	1.38635	0.431343	0.0217273	0.27974
	ENSG00000253372	137.413	1.38012	0.431063	0.0217285	0.27974
	ENSG00000244165	111.517	1.22843	0.424039	0.0217337	0.27974
	ENSG00000103569	3216.12	1.38556	0.431193	0.0217481	0.27974
	ENSG00000150995	2166.19	-1.18925	-0.421917	0.0217811	0.279754
	ENSG00000206768	23.6692	-1.66419	-0.441191	0.0218041	0.279754
	ENSG00000178966	53.6985	-1.62723	-0.440002	0.0218162	0.279754
	ENSG00000226328	174.902	-1.29065	-0.426544	0.0218177	0.279754
	ENSG00000184497	53.242	1.42656	0.432315	0.0218602	0.280078
	ENSG00000233327	9.16499	-2.61133	-0.43157	0.0218948	0.280159
	ENSG00000196458	35.2909	-2.59288	-0.432172	0.0219182	0.280159
	ENSG00000105835	25783.5	1.3536	0.428831	0.0219228	0.280159
	ENSG00000099725	360.292	-3.9515	-0.347285	0.0219352	0.280159
	ENSG00000076382	388.777	1.35653	0.428773	0.0219575	0.280224
	ENSG00000119688	749.897	-0.939041	-0.407698	0.0219773	0.280257
	ENSG00000206567	21.4562	-2.09877	-0.443928	0.0220838	0.281396
	ENSG00000097021	78.5154	1.19929	0.42058	0.0221634	0.282189
	ENSG00000106266	670.563	1.08816	0.415112	0.0221848	0.282241
	ENSG00000142632	64.6922	-2.20032	-0.441743	0.0222051	0.28228
	ENSG00000197914	27.9899	-1.91286	-0.442695	0.0222471	0.282594
	ENSG00000173801	1739.87	1.78557	0.440855	0.0222749	0.282727
	ENSG00000079335	824.938	-1.36008	-0.427021	0.0223123	0.282919
	ENSG00000134255	823.459	-1.07922	-0.414067	0.0223248	0.282919
	ENSG00000204161	135.999	1.2648	0.42216	0.0224543	0.284339
	ENSG00000230751	28.001	-1.30578	-0.423346	0.0225743	0.285638
	ENSG00000273243	53.352	-1.82167	-0.438634	0.0226816	0.286773
	ENSG00000177764	51.1232	1.90522	0.439281	0.022714	0.28696
	ENSG00000162711	8446.47	1.33735	0.423802	0.0227453	0.287007
	ENSG00000163644	177.477	-1.5699	-0.432356	0.0227529	0.287007
	ENSG00000164105	129.908	-1.104	-0.413314	0.0227853	0.287194
	ENSG00000132481	15.5232	2.238	0.436287	0.0228078	0.287255
	ENSG00000127666	1032.64	1.11023	0.413308	0.0228555	0.287447
	ENSG00000067182	5462.36	1.2546	0.419746	0.0228583	0.287447
	ENSG00000164638	9.21151	2.09752	0.437858	0.0228764	0.287453
	ENSG00000160584	4056.67	-0.802827	-0.394114	0.0230544	0.289467
	ENSG00000265713	18.6503	-2.23262	-0.433938	0.0231256	0.290137
	ENSG00000104472	743.478	0.996785	0.406518	0.0231659	0.290419
	ENSG00000004478	374.406	-1.46013	-0.426142	0.0231936	0.290544
	ENSG00000242095	7.76059	-2.26345	-0.432374	0.0232423	0.290812
	ENSG00000089335	136.164	-1.00898	-0.406819	0.0232507	0.290812
	ENSG00000169299	467.832	-0.922705	-0.401807	0.0233331	0.29155
	ENSG00000165006	3478	1.35664	0.421418	0.0233618	0.29155
	ENSG00000237280	75.0255	1.30852	0.419525	0.0233633	0.29155
	ENSG00000251323	48.4262	1.27265	0.417757	0.0234309	0.29217
	ENSG00000207425	5.80554	-2.55342	-0.421297	0.0234384
	ENSG00000271843	10.5124	-2.30221	-0.429774	0.0234577	0.292281
	ENSG00000136100	880.784	-1.06224	-0.40839	0.0235069	0.292523
	ENSG00000049323	18.5571	1.59292	0.428517	0.0235131	0.292523
	ENSG00000172216	20853.2	1.34208	0.419792	0.0235738	0.293056
	ENSG00000140859	353.97	1.75797	0.431626	0.0235964	0.293113
	ENSG00000177418	47.1808	1.24586	0.415624	0.0236548	0.293615
	ENSG00000167705	395.475	1.0454	0.406881	0.0236913	0.293844
	ENSG00000142684	180.111	1.12183	0.409969	0.0237703	0.294297
	ENSG00000227199	45.6743	1.73685	0.430122	0.0237792	0.294297
	ENSG00000135605	279.367	-1.20481	-0.413384	0.0237819	0.294297
	ENSG00000175898	127.716	2.03624	0.431319	0.0238441	0.294842
	ENSG00000118420	35.7196	-1.77152	-0.430034	0.0238791	0.295052
	ENSG00000012211	143.383	-1.42797	-0.421183	0.0239108	0.29522
	ENSG00000123395	518.414	1.22502	0.413418	0.0239555	0.295387
	ENSG00000196693	105.605	-1.84356	-0.430068	0.0240009	0.295387
	ENSG00000260038	8.35567	-2.1358	-0.429132	0.0240036	0.295387
	ENSG00000262248	20.5772	-2.01503	-0.430253	0.0240148	0.295387
	ENSG00000107341	4014.78	1.09168	0.407574	0.0240389	0.295387
	ENSG00000214688	124.922	-1.90213	-0.430163	0.0240405	0.295387
	ENSG00000131187	79.8046	1.33078	0.416944	0.0240667	0.295387
	ENSG00000257704	332.418	1.20929	0.412287	0.0240692	0.295387
	ENSG00000237781	576.087	0.994561	0.402812	0.0241297	0.295881
	ENSG00000178913	448.139	1.00002	0.403017	0.0241458	0.295881
	ENSG00000139531	261.661	-0.987719	-0.402145	0.0242216	0.296587
	ENSG00000271133	12.9894	2.60384	0.412538	0.0242877	0.296991
	ENSG00000105650	15.6899	-1.9819	-0.428507	0.024291	0.296991
	ENSG00000155926	5953.16	1.21064	0.411124	0.0243451	0.297429
	ENSG00000198888	40231.8	1.33687	0.415565	0.0243977	0.297849
	ENSG00000234961	15.9951	1.86009	0.427254	0.0244557	0.298017
	ENSG00000180376	214.4	-0.924443	-0.397975	0.0244796	0.298017
	ENSG00000107882	650.119	-1.2687	-0.41263	0.0244979	0.298017
	ENSG00000156535	673.413	1.87672	0.427046	0.0245015	0.298017
	ENSG00000137818	11609.3	1.31966	0.414452	0.0245028	0.298017
	ENSG00000133111	33.6793	-1.43533	-0.418249	0.0245258	0.298075
	ENSG00000188312	84.3654	-1.11158	-0.406153	0.0245996	0.298748
	ENSG00000008083	15761	1.59062	0.422119	0.0246191	0.298763
	ENSG00000010278	590.104	1.58912	0.421395	0.0247427	0.299799
	ENSG00000183718	345.155	-0.729872	-0.38229	0.0247492	0.299799
	ENSG00000135241	2393.52	1.01473	0.401378	0.0247787	0.299799
	ENSG00000169564	6490.2	0.887936	0.394819	0.0248039	0.299799
	ENSG00000227946	76.2831	1.31433	0.412846	0.0248051	0.299799
	ENSG00000197353	45.3194	1.94457	0.425067	0.0248238	0.299799
	ENSG00000241458	64.6588	-2.1424	-0.423082	0.0248514	0.299799
	ENSG00000224474	19.3344	-1.42413	-0.416248	0.0248515	0.299799
	ENSG00000002016	69.8473	-1.46562	-0.417373	0.0248776	0.299892
	ENSG00000108424	2677.35	-0.838868	-0.391207	0.0249496	0.300537
	ENSG00000159882	92.6265	-1.13488	-0.405519	0.0249852	0.300744
	ENSG00000108474	166.442	-1.37353	-0.413841	0.0250142	0.300872
	ENSG00000172795	2743.9	-0.818288	-0.389144	0.0251465	0.30224
	ENSG00000148835	95.1559	-0.852188	-0.391373	0.0251928	0.302573
	ENSG00000236753	17.6518	1.42142	0.414209	0.0252455	0.302759
	ENSG00000183066	22.7962	-1.7505	-0.421331	0.0252595	0.302759
	ENSG00000121775	291.979	-0.903368	-0.39421	0.0252708	0.302759
	ENSG00000273002	38.7015	1.81261	0.421697	0.0252984	0.302759
	ENSG00000224420	29.327	-2.22053	-0.41845	0.0253011	0.302759
	ENSG00000156050	39.7729	-1.42146	-0.41371	0.0253472	0.302914
	ENSG00000270696	34.0904	-1.7044	-0.420154	0.025356	0.302914
	ENSG00000263800	13.1315	1.86886	0.421554	0.0253698	0.302914
	ENSG00000155100	201.716	-1.14968	-0.404264	0.0254345	0.303465
	ENSG00000119401	12.9031	-2.159	-0.4185	0.0254836	0.303754
	ENSG00000241420	17.9086	-1.70713	-0.419392	0.025496	0.303754
	ENSG00000186994	17.3674	1.94385	0.42058	0.0255267	0.30386
	ENSG00000207546	19.7402	-1.70071	-0.41896	0.0255558	0.30386
	ENSG00000184060	2252.14	0.931932	0.394775	0.0255608	0.30386
	ENSG00000120063	11083.3	1.36099	0.410616	0.0256115	0.304179
	ENSG00000198590	87.3664	-1.48168	-0.414021	0.0256249	0.304179
	ENSG00000129197	613.324	-0.938801	-0.394725	0.0256794	0.304604
	ENSG00000257877	46.0414	-1.7241	-0.418256	0.0257347	0.305039
	ENSG00000165702	28.3742	2.36783	0.410953	0.0257907	0.30548
	ENSG00000153989	957.653	0.95645	0.395038	0.0258384	0.305723
	ENSG00000117697	217.546	-1.16995	-0.403278	0.0258588	0.305723
	ENSG00000099290	288.975	-1.03651	-0.398325	0.025874	0.305723
	ENSG00000215158	139.798	-1.27463	-0.406655	0.0258862	0.305723
	ENSG00000166796	5.00204	-2.66336	-0.397982	0.0259095
	ENSG00000119514	16.1625	2.02205	0.417626	0.0259171	0.305741
	ENSG00000120458	91.6692	-1.25757	-0.405936	0.0259252	0.305741
	ENSG00000198408	6401.92	-0.854224	-0.389232	0.0259493	0.305804
	ENSG00000186812	127.934	-1.33837	-0.408131	0.0260021	0.306138
	ENSG00000272520	32.9922	-2.38612	-0.408703	0.0260302	0.306138
	ENSG00000162645	3569.41	1.18114	0.402939	0.0260379	0.306138
	ENSG00000240808	32.3254	-1.68709	-0.415981	0.0260527	0.306138
	ENSG00000136044	657.563	-0.978295	-0.394848	0.0261853	0.307334
	ENSG00000256845	30.6895	-1.306	-0.4063	0.0261922	0.307334
	ENSG00000166529	75.6922	-0.861904	-0.388709	0.0262827	0.307979
	ENSG00000128266	20.7407	1.42901	0.409074	0.0263532	0.307979
	ENSG00000186407	10579	1.15933	0.400905	0.0263657	0.307979
	ENSG00000122481	36.2349	-1.06697	-0.397658	0.0263782	0.307979
	ENSG00000250274	24.0162	1.3653	0.407151	0.0263921	0.307979
	ENSG00000149187	4986.42	-0.786329	-0.38313	0.0264213	0.307979
	ENSG00000224080	166.265	1.26967	0.40414	0.0264353	0.307979
	ENSG00000221995	142.739	-1.0994	-0.398569	0.026444	0.307979
	ENSG00000242086	994.853	-1.43382	-0.408746	0.0264491	0.307979
	ENSG00000034693	66.3914	-1.10532	-0.398606	0.0264892	0.307979
	ENSG00000173221	840.303	-1.12258	-0.399154	0.0265001	0.307979
	ENSG00000230483	11.7461	-2.33268	-0.407264	0.0265094	0.307979
	ENSG00000205784	66.7877	-1.36949	-0.406682	0.0265214	0.307979
	ENSG00000266900	59.9814	-1.04377	-0.396261	0.0265301	0.307979
	ENSG00000151687	98.2141	-0.949506	-0.392446	0.0265303	0.307979
	ENSG00000148950	13.5979	-1.99828	-0.413733	0.0265797	0.307995
	ENSG00000198034	7196.43	0.876884	0.388615	0.0266026	0.307995
	ENSG00000055208	4616.63	1.2851	0.403891	0.026603	0.307995
	ENSG00000092841	3483.47	0.686376	0.372768	0.0266121	0.307995
	ENSG00000152689	289.299	1.78702	0.413777	0.0266261	0.307995
	ENSG00000128805	69.3633	0.870173	0.387922	0.0267095	0.30874
	ENSG00000229598	7.33452	-2.93232	-0.378029	0.0267467	0.30895
	ENSG00000131462	85.3415	-1.01965	-0.394479	0.0267822	0.309142
	ENSG00000269900	35631.1	1.14964	0.398873	0.0268082	0.309223
	ENSG00000107551	2207.52	-1.64352	-0.411002	0.0268624	0.309446
	ENSG00000154330	49.866	-1.71134	-0.411835	0.0268655	0.309446
	ENSG00000206848	13.7575	-2.15171	-0.409268	0.0269341	0.309551
	ENSG00000261455	240.022	1.10675	0.396883	0.0269664	0.309551
	ENSG00000232626	29.731	-1.57389	-0.409274	0.0269768	0.309551
	ENSG00000006327	812.093	2.02692	0.410985	0.0269833	0.309551
	ENSG00000110583	304.007	-1.18974	-0.399433	0.0269882	0.309551
	ENSG00000140264	3659.76	0.744828	0.37798	0.02704	0.309551
	ENSG00000182504	161.33	-1.38868	-0.404774	0.0270575	0.309551
	ENSG00000230590	781.556	-1.23648	-0.400486	0.0270759	0.309551
	ENSG00000225113	105.969	1.5331	0.407924	0.0270925	0.309551
	ENSG00000105698	4167.32	1.10617	0.396331	0.0271113	0.309551
	ENSG00000165175	1639.3	0.90639	0.388534	0.0271366	0.309551
	ENSG00000260231	256.918	1.25426	0.400746	0.0271392	0.309551
	ENSG00000110042	670.592	1.92491	0.410881	0.0271448	0.309551
	ENSG00000137414	595.05	-0.808989	-0.382848	0.0271495	0.309551
	ENSG00000241732	72.6022	1.66397	0.409689	0.0271668	0.309551
	ENSG00000269944	18.1957	-1.99142	-0.410201	0.0271782	0.309551
	ENSG00000163029	279.173	-0.99598	-0.392107	0.0272186	0.309795
	ENSG00000248367	3.56279	-3.12057	-0.363643	0.0272592
	ENSG00000185963	1776.98	-0.825638	-0.383659	0.0272611	0.310062
	ENSG00000263884	65.5366	0.940484	0.389639	0.0272853	0.310114
	ENSG00000273004	54.8086	1.1863	0.398084	0.0273071	0.310114
	ENSG00000207750	15.4656	-1.88532	-0.409955	0.027331	0.310114
	ENSG00000206341	222.026	1.0321	0.392852	0.0273897	0.310114
	ENSG00000198874	308.884	-0.827462	-0.383414	0.0273921	0.310114
	ENSG00000175730	36.8241	-1.48489	-0.405378	0.0274169	0.310114
	ENSG00000266385	9.98609	-2.21736	-0.40474	0.0274198	0.310114
	ENSG00000163933	159.355	-1.26354	-0.399839	0.027425	0.310114
	ENSG00000127946	1057.73	-1.03141	-0.392667	0.0274368	0.310114
	ENSG00000119878	262.651	-1.15667	-0.396612	0.0274604	0.310165
	ENSG00000186352	71.7909	1.25295	0.399034	0.0275509	0.310545
	ENSG00000102738	70.076	-1.23129	-0.398376	0.0275644	0.310545
	ENSG00000163382	213.151	0.843375	0.383904	0.0275672	0.310545
	ENSG00000171262	328.021	-1.01084	-0.391488	0.0275701	0.310545
	ENSG00000169756	1253.19	0.657572	0.366627	0.0277267	0.311896
	ENSG00000272023	15.099	-1.60923	-0.40609	0.0277283	0.311896
	ENSG00000226239	4.44728	-2.90481	-0.372862	0.0277805
	ENSG00000197536	282.372	-1.4087	-0.40198	0.0277919	0.312225
	ENSG00000207445	366.154	1.21213	0.396856	0.0278152	0.312225
	ENSG00000119681	65.7075	1.38971	0.401345	0.027836	0.312225
	ENSG00000159399	5077.01	1.31344	0.39947	0.0278369	0.312225
	ENSG00000266452	20.0318	2.30556	0.399558	0.0278533	0.312225
	ENSG00000261094	40.9698	-1.5396	-0.404105	0.0279086	0.31263
	ENSG00000141219	64.9965	-1.06704	-0.39216	0.02793	0.312655
	ENSG00000157259	487.721	-1.07927	-0.392315	0.0279957	0.313175
	ENSG00000166963	38.0841	1.43324	0.401245	0.0280795	0.313898
	ENSG00000118939	50.8371	-1.43132	-0.400832	0.0281633	0.314279
	ENSG00000251369	54.8468	-1.27618	-0.397164	0.0281685	0.314279
	ENSG00000114026	341.277	-1.12679	-0.393111	0.0281714	0.314279
	ENSG00000213281	2050.18	1.11703	0.392542	0.0282517	0.314959
	ENSG00000103707	58.1837	-1.21811	-0.395045	0.0283257	0.315407
	ENSG00000231652	18.4427	1.84293	0.40442	0.0283481	0.315407
	ENSG00000082898	2944.89	-0.869536	-0.383141	0.0283499	0.315407
	ENSG00000135250	991.756	-0.987838	-0.388046	0.0283753	0.315474
	ENSG00000268798	77.3096	-0.938329	-0.386024	0.0284271	0.315742
	ENSG00000231794	17.3577	-1.59129	-0.402374	0.0284381	0.315742
	ENSG00000156738	6.96279	-2.5987	-0.384149	0.02849
	ENSG00000204520	31.1233	-1.41495	-0.398959	0.0285116	0.316099
	ENSG00000247372	9.78357	1.83041	0.403519	0.0285201	0.316099
	ENSG00000233382	73.1111	-1.18888	-0.393508	0.0285292	0.316099
	ENSG00000273018	85.9009	-1.1799	-0.393202	0.0285477	0.316099
	ENSG00000125835	986.356	0.964367	0.386518	0.0285925	0.316105
	ENSG00000040933	2499.07	-1.33124	-0.396661	0.0286205	0.316105
	ENSG00000078808	2182.31	0.940404	0.385494	0.0286293	0.316105
	ENSG00000164610	96.5221	-0.982769	-0.386984	0.0286547	0.316105
	ENSG00000261254	10.3655	-1.90726	-0.402219	0.028708	0.316105
	ENSG00000106624	11.7088	1.806	0.402496	0.0287166	0.316105
	ENSG00000188766	29.7374	-1.73161	-0.402305	0.028717	0.316105
	ENSG00000167996	64497.7	1.17189	0.392339	0.0287246	0.316105
	ENSG00000089159	10056.5	1.02112	0.388035	0.028726	0.316105
	ENSG00000166441	3779.41	1.0252	0.388112	0.0287421	0.316105
	ENSG00000188997	102.625	-1.44561	-0.398218	0.028822	0.31677
	ENSG00000249087	12.7157	-1.95198	-0.400975	0.0288696	0.317079
	ENSG00000130921	49.5495	-1.25278	-0.393677	0.0289073	0.31728
	ENSG00000143452	73.1218	-1.04099	-0.387989	0.0289287	0.317301
	ENSG00000096654	59.8521	-1.22568	-0.392805	0.0289641	0.317315
	ENSG00000159588	311.616	-1.34334	-0.395505	0.0289689	0.317315
	ENSG00000232593	48.4674	-1.90071	-0.400633	0.0290112	0.317566
	ENSG00000168159	2636.04	1.32212	0.394528	0.0290955	0.318274
	ENSG00000116991	1100.28	1.29374	0.393624	0.0291647	0.318413
	ENSG00000229241	29.1676	-1.30432	-0.393827	0.0291729	0.318413
	ENSG00000168961	2133.51	0.732698	0.371753	0.0291765	0.318413
	ENSG00000128271	261.251	1.44996	0.396714	0.0291862	0.318413
	ENSG00000171307	146.303	-1.57529	-0.398423	0.0292333	0.318713
	ENSG00000204954	21.3437	-1.46812	-0.396668	0.0292701	0.318901
	ENSG00000223336	3036.89	1.29221	0.392905	0.0293393	0.319056
	ENSG00000103351	62.4549	-2.01742	-0.397592	0.0293413	0.319056
	ENSG00000115008	26.763	2.1071	0.395985	0.029343	0.319056
	ENSG00000091157	981.074	-1.11295	-0.388373	0.0294115	0.319328
	ENSG00000137731	27.3522	1.67361	0.39852	0.0294149	0.319328
	ENSG00000141562	803.711	-0.888586	-0.381015	0.0294267	0.319328
	ENSG00000035664	23.6108	1.27506	0.392094	0.029451	0.319378
	ENSG00000254634	140.607	-1.45825	-0.395627	0.0294717	0.319391
	ENSG00000138185	2776.33	-1.05095	-0.386349	0.0295188	0.319416
	ENSG00000255893	35.4618	-1.19877	-0.390048	0.0295339	0.319416
	ENSG00000214124	11.4046	-2.17606	-0.393272	0.0295451	0.319416
	ENSG00000229127	75.783	-1.55563	-0.396648	0.0295678	0.319416
	ENSG00000075884	954.743	-0.985001	-0.384209	0.0295719	0.319416
	ENSG00000115239	81.435	-0.881328	-0.380196	0.0296042	0.319552
	ENSG00000116885	27.2285	-2.44757	-0.383863	0.029629	0.319609
	ENSG00000248936	26.8276	-1.48523	-0.395222	0.0296663	0.3198
	ENSG00000207234	11.0176	-2.25166	-0.390351	0.0296945	0.319893
	ENSG00000079482	103.914	-1.54068	-0.395367	0.0298115	0.320941
	ENSG00000220771	8.22965	-2.01684	-0.394718	0.0298763	0.321427
	ENSG00000174151	384.836	-0.836573	-0.377043	0.0299636	0.322153
	ENSG00000254996	162.117	-1.4468	-0.393228	0.0299916	0.322242
	ENSG00000106635	2193.71	1.33008	0.391012	0.0300239	0.322376
	ENSG00000078804	2538.24	1.34572	0.391141	0.0300674	0.322631
	ENSG00000204611	22.8567	-1.84073	-0.395377	0.0300936	0.3227
	ENSG00000272953	10.8116	-2.0631	-0.392395	0.0301618	0.323219
	ENSG00000242259	366.624	-0.790539	-0.373574	0.0302689	0.324154
	ENSG00000186704	138.925	-0.767005	-0.371803	0.0303372	0.324672
	ENSG00000254639	33.4681	1.15577	0.386054	0.0303849	0.324969
	ENSG00000079308	1789.86	1.78836	0.393691	0.0304713	0.325425
	ENSG00000238781	13.5033	-1.80008	-0.3936	0.0304843	0.325425
	ENSG00000103061	691.714	-0.829757	-0.375281	0.0305057	0.325425
	ENSG00000240718	7.78375	-2.27064	-0.385034	0.0305475	0.325425
	ENSG00000132406	140.709	-1.04567	-0.382862	0.0305642	0.325425
	ENSG00000113851	1044.36	-0.818572	-0.374472	0.0305849	0.325425
	ENSG00000273010	39.1245	1.52978	0.391822	0.0305918	0.325425
	ENSG00000055070	3221.35	0.998618	0.381466	0.0306074	0.325425
	ENSG00000078070	234.701	-1.02751	-0.382234	0.0306145	0.325425
	ENSG00000260261	29.2677	-1.67596	-0.392688	0.0306578	0.325425
	ENSG00000273055	7.59538	-2.09565	-0.389003	0.0306775	0.325425
	ENSG00000258130	21.5923	1.89888	0.392033	0.0306809	0.325425
	ENSG00000112039	78.882	-1.86063	-0.392313	0.0306869	0.325425
	ENSG00000204957	32.1644	-1.50739	-0.390989	0.0307251	0.325618
	ENSG00000143919	127.481	-1.32879	-0.388177	0.0307506	0.325677
	ENSG00000172594	620.53	1.28206	0.387148	0.0307983	0.325971
	ENSG00000187792	81.5111	-1.28784	-0.387068	0.0308486	0.326129
	ENSG00000124145	923.72	2.13754	0.387116	0.0308533	0.326129
	ENSG00000187912	40.1123	-1.47808	-0.389816	0.0309177	0.326467
	ENSG00000071794	105.216	-1.12002	-0.383447	0.0309253	0.326467
	ENSG00000252452	12.0876	-1.71486	-0.391469	0.0309453	0.326467
	ENSG00000151470	246.954	-0.852183	-0.375103	0.0310085	0.326597
	ENSG00000157992	41.9477	-0.987627	-0.379956	0.0310088	0.326597
	ENSG00000176108	397.078	0.7078	0.365373	0.0310177	0.326597
	ENSG00000217801	281.586	3.22067	0.335457	0.031076	0.327
	ENSG00000136068	4008.59	1.4027	0.387845	0.0311465	0.327314
	ENSG00000199933	11.5325	-2.06705	-0.387064	0.0311664	0.327314
	ENSG00000138798	6.92646	2.22932	0.38296	0.0311693
	ENSG00000006282	587.26	-1.19665	-0.384187	0.0311714	0.327314
	ENSG00000158716	132.384	1.17011	0.383615	0.0311862	0.327314
	ENSG00000259926	37.8041	-1.5772	-0.389611	0.0312123	0.327378
	ENSG00000107404	679.83	0.800191	0.371812	0.0312376	0.327422
	ENSG00000117984	11423.3	0.970403	0.37866	0.0312839	0.327422
	ENSG00000264112	454.273	-1.12936	-0.382446	0.0312889	0.327422
	ENSG00000106771	604.587	-0.804884	-0.37194	0.0312968	0.327422
	ENSG00000072694	108.792	1.07347	0.381135	0.0313239	0.327473
	ENSG00000165775	478.173	0.834728	0.373366	0.0313612	0.327473
	ENSG00000178573	190.668	1.10339	0.381656	0.0313647	0.327473
	ENSG00000080200	526.699	-1.2091	-0.383695	0.031382	0.327473
	ENSG00000120948	1819.33	-0.760001	-0.368758	0.0314306	0.32777
	ENSG00000136717	2581.78	1.56777	0.388389	0.03148	0.328076
	ENSG00000125995	126.543	1.02251	0.379353	0.0315167	0.32816
	ENSG00000269293	61.4259	1.03759	0.379679	0.0315283	0.32816
	ENSG00000235903	6.34347	2.19052	0.381744	0.0316164
	ENSG00000266980	24.1791	-1.46896	-0.386848	0.031617	0.328873
	ENSG00000226281	9.31458	-2.0936	-0.383633	0.0317282	0.329303
	ENSG00000232412	18.728	2.02557	0.384984	0.0317384	0.329303
	ENSG00000182308	19.0203	-1.87023	-0.387115	0.0317443	0.329303
	ENSG00000143819	121.153	-0.963535	-0.37713	0.0317491	0.329303
	ENSG00000205213	95.68	1.18988	0.382003	0.0317724	0.329303
	ENSG00000234737	8.66964	1.85535	0.387079	0.0317794	0.329303
	ENSG00000166228	106.713	0.928437	0.375777	0.0318577	0.329904
	ENSG00000011566	1707.53	1.27227	0.382912	0.0319178	0.330156
	ENSG00000149781	7089.37	0.886647	0.374145	0.0319285	0.330156
	ENSG00000019991	180.235	-1.43983	-0.385209	0.0319427	0.330156
	ENSG00000213719	3686.23	0.885114	0.373986	0.0319673	0.330201
	ENSG00000179588	742.573	1.69709	0.386348	0.0320751	0.330946
	ENSG00000102763	453.794	-1.09757	-0.379262	0.03208	0.330946
	ENSG00000129255	960.59	0.971332	0.376322	0.0321091	0.331036
	ENSG00000269967	127.907	-1.11574	-0.37933	0.0321694	0.331307
	ENSG00000034510	10838.6	0.799641	0.369515	0.0321838	0.331307
	ENSG00000230479	17.9647	2.39462	0.371839	0.0322053	0.331307
	ENSG00000235655	495.356	0.805366	0.369753	0.0322166	0.331307
	ENSG00000054793	30.1744	1.29784	0.382086	0.0322606	0.331368
	ENSG00000267077	41.4629	-1.58503	-0.385203	0.0322632	0.331368
	ENSG00000272452	30.8457	-1.58919	-0.385071	0.0323002	0.331478
	ENSG00000196689	43.2544	-2.22303	-0.377226	0.0323145	0.331478
	ENSG00000206113	30.4121	1.16369	0.379625	0.0323473	0.331606
	ENSG00000243789	47.9293	-1.08597	-0.377822	0.0324701	0.332655
	ENSG00000066336	15803.4	0.905885	0.373282	0.0325134	0.33289
	ENSG00000172936	4322.5	0.91166	0.373407	0.0325369	0.332922
	ENSG00000230587	14.4188	-2.71598	-0.355063	0.0326558	0.333147
	ENSG00000127980	254.508	-1.00289	-0.37554	0.0326561	0.333147
	ENSG00000258469	153.164	0.907127	0.37287	0.0326847	0.333147
	ENSG00000099834	14.3193	1.58853	0.383432	0.0326938	0.333147
	ENSG00000259581	124.832	-0.990979	-0.375109	0.0327104	0.333147
	ENSG00000003436	131.27	4.51732	0.255729	0.0327285	0.333147
	ENSG00000105447	303.882	1.10231	0.377102	0.0328013	0.333147
	ENSG00000132849	11.6521	-2.35145	-0.370371	0.0328124	0.333147
	ENSG00000166435	120.275	1.72097	0.383087	0.0328141	0.333147
	ENSG00000100079	508.782	0.996679	0.374927	0.0328208	0.333147
	ENSG00000198435	238.935	2.04015	0.3794	0.0328242	0.333147
	ENSG00000122008	1173.83	-1.08165	-0.376576	0.0328506	0.333147
	ENSG00000114204	23.2421	-2.41923	-0.367515	0.0328605	0.333147
	ENSG00000233220	70.6946	1.01674	0.375235	0.0328687	0.333147
	ENSG00000229497	14.7085	-2.15365	-0.376433	0.0328753	0.333147
	ENSG00000147133	1659.45	-0.708149	-0.361443	0.032914	0.333147
	ENSG00000215630	44.7926	-1.9918	-0.379838	0.0329292	0.333147
	ENSG00000173088	16.7687	-1.73689	-0.382482	0.0329428	0.333147
	ENSG00000133812	3592.29	-0.742883	-0.364129	0.0329612	0.333147
	ENSG00000125124	282.767	-1.1597	-0.377549	0.0329674	0.333147
	ENSG00000134285	222.046	-1.00287	-0.374554	0.0330006	0.333276
	ENSG00000076944	4968.15	1.0002	0.37438	0.0330411	0.333306
	ENSG00000104885	6711.75	1.30054	0.379347	0.0330445	0.333306
	ENSG00000187790	169.003	-0.819158	-0.368353	0.0331022	0.333681
	ENSG00000261326	19.3871	-2.23529	-0.372349	0.0332186	0.334484
	ENSG00000117385	489.728	-0.932039	-0.372195	0.0332228	0.334484
	ENSG00000106263	2350.14	0.835673	0.368742	0.0332564	0.334615
	ENSG00000166689	13.573	1.57424	0.380935	0.0332918	0.334765
	ENSG00000116786	6041.26	1.28999	0.378028	0.0333849	0.335329
	ENSG00000092295	48.9546	-1.16092	-0.376143	0.0334142	0.335329
	ENSG00000113621	368.527	-0.81713	-0.367491	0.033426	0.335329
	ENSG00000170846	88.76	-0.83308	-0.368211	0.0334301	0.335329
	ENSG00000136158	196.274	3.16105	0.326419	0.0335502	0.336327
	ENSG00000123908	2612.03	1.04796	0.37378	0.0335832	0.33645
	ENSG00000158828	507.373	-0.762407	-0.364035	0.0336169	0.336581
	ENSG00000107371	81.4697	-0.868605	-0.369015	0.0336805	0.336731
	ENSG00000257038	10.9611	-1.70131	-0.379427	0.0336834	0.336731
	ENSG00000169612	189.748	0.993799	0.372251	0.0337505	0.336731
	ENSG00000267338	5.98251	-2.32348	-0.366696	0.0337635
	ENSG00000143549	9274.98	0.68076	0.357171	0.0337775	0.336731
	ENSG00000240669	8.26601	-2.21459	-0.370227	0.0337918	0.336731
	ENSG00000120254	430.151	1.69511	0.378927	0.0338069	0.336731
	ENSG00000100302	211.557	4.49379	0.252732	0.0338105	0.336731
	ENSG00000214706	288.806	0.923419	0.370391	0.0338174	0.336731
	ENSG00000181027	433.336	0.91961	0.370222	0.0338418	0.336731
	ENSG00000159917	71.3931	-1.58157	-0.378763	0.0338421	0.336731
	ENSG00000187800	11.0518	1.93841	0.376463	0.0338589	0.336731
	ENSG00000240531	46.244	-1.90312	-0.376816	0.0338992	0.336927
	ENSG00000250568	28.5351	-1.41699	-0.377204	0.0339994	0.337436
	ENSG00000102893	1710.54	-1.14802	-0.374085	0.0340112	0.337436
	ENSG00000116138	401.642	-0.900709	-0.369211	0.0340235	0.337436
	ENSG00000140450	2123.76	1.29011	0.375814	0.0340333	0.337436
	ENSG00000233280	639.33	-1.10543	-0.373139	0.0341203	0.337865
	ENSG00000177576	53.0465	0.957943	0.370453	0.0341232	0.337865
	ENSG00000138764	1447.02	-0.79699	-0.364845	0.0341421	0.337865
	ENSG00000132680	1157.45	-1.13847	-0.373496	0.0341593	0.337865
	ENSG00000230267	4.82024	-2.60487	-0.352712	0.03421
	ENSG00000142227	4330.26	0.880779	0.36809	0.0342225	0.338284
	ENSG00000120875	546.744	3.81375	0.285931	0.0343148	0.338925
	ENSG00000147894	4187.12	-0.913049	-0.368757	0.0343412	0.338925
	ENSG00000105193	7129.68	0.913527	0.368724	0.0343594	0.338925
	ENSG00000224596	60.4338	1.34253	0.37521	0.0343705	0.338925
	ENSG00000205021	49.5743	1.57578	0.376411	0.0344381	0.338977
	ENSG00000204271	21.9575	-2.1815	-0.368145	0.0344481	0.338977
	ENSG00000139926	39.4165	1.70973	0.376199	0.0344552	0.338977
	ENSG00000156162	117.303	-1.24814	-0.373876	0.0344738	0.338977
	ENSG00000173281	1166.77	1.65902	0.376156	0.0345048	0.338977
	ENSG00000184545	254.414	1.99232	0.372588	0.0345075	0.338977
	ENSG00000255655	10.1255	-1.862	-0.374622	0.0345257	0.338977
	ENSG00000168243	8.28134	1.97726	0.372727	0.034542	0.338977
	ENSG00000088882	14.549	1.60073	0.37576	0.0346139	0.33937
	ENSG00000222009	1322.93	1.00465	0.370045	0.0346276	0.33937
	ENSG00000176624	1621.8	0.776676	0.362645	0.0346444	0.33937
	ENSG00000104221	170.753	-0.994904	-0.369549	0.034744	0.33993
	ENSG00000249241	36.3718	1.14878	0.371749	0.0347769	0.33993
	ENSG00000203950	171.32	0.912654	0.367554	0.0348118	0.33993
	ENSG00000214174	426.138	0.877734	0.366521	0.034822	0.33993
	ENSG00000185305	283.493	-0.968415	-0.368818	0.034824	0.33993
	ENSG00000205664	65.8769	0.948998	0.368395	0.0348275	0.33993
	ENSG00000254685	84.5382	-1.37942	-0.373857	0.0348537	0.33993
	ENSG00000207212	18.0069	-1.92288	-0.372259	0.0348683	0.33993
	ENSG00000135976	363.288	-1.0446	-0.369811	0.0349529	0.340105
	ENSG00000056972	324.011	1.30391	0.372855	0.0349573	0.340105
	ENSG00000164073	191.046	-0.869373	-0.365897	0.0349692	0.340105
	ENSG00000236345	12.3665	-2.21121	-0.364827	0.0349698	0.340105
	ENSG00000024048	2353.74	-1.19924	-0.371447	0.0350663	0.340841
	ENSG00000137193	1716.25	1.19935	0.371286	0.0351183	0.34088
	ENSG00000267216	57.5201	-1.18977	-0.371138	0.0351328	0.34088
	ENSG00000162779	38.8874	1.12494	0.370388	0.035133	0.34088
	ENSG00000245904	174.682	1.21241	0.371198	0.0351912	0.34117
	ENSG00000259671	110.499	1.49003	0.373267	0.0352047	0.34117
	ENSG00000149925	13949.8	0.876104	0.36548	0.0352309	0.341221
	ENSG00000269825	151.837	-1.29581	-0.37175	0.0352695	0.341231
	ENSG00000161016	6847.4	0.863963	0.364908	0.0353089	0.341231
	ENSG00000159239	28.8401	-1.58031	-0.373018	0.0353249	0.341231
	ENSG00000244405	61.6257	1.68951	0.372712	0.0353441	0.341231
	ENSG00000103415	249.07	-1.00584	-0.368041	0.035373	0.341231
	ENSG00000235499	521.557	0.883137	0.365324	0.0353834	0.341231
	ENSG00000131435	10.2604	2.64652	0.345093	0.0354009	0.341231
	ENSG00000258568	9.65899	-1.8624	-0.370842	0.0354156	0.341231
	ENSG00000180822	116.6	-1.22102	-0.370501	0.035442	0.341231
	ENSG00000179922	192.025	0.78978	0.36157	0.0354547	0.341231
	ENSG00000226824	200.13	1.3701	0.371631	0.0354806	0.341231
	ENSG00000158792	442.805	0.948141	0.366684	0.035483	0.341231
	ENSG00000148834	1233.52	1.00905	0.36773	0.0355078	0.341268
	ENSG00000146676	2090.93	0.786182	0.361138	0.0355707	0.341672
	ENSG00000255135	11.0046	-1.7345	-0.371421	0.0356015	0.341766
	ENSG00000184500	20.4979	1.37686	0.370887	0.0357129	0.342166
	ENSG00000146426	182.985	0.954773	0.3662	0.0357241	0.342166
	ENSG00000177173	686.158	1.34573	0.37064	0.0357245	0.342166
	ENSG00000142279	20.892	-2.13048	-0.363847	0.0357271	0.342166
	ENSG00000088451	54.8763	-1.24566	-0.369723	0.0357629	0.342308
	ENSG00000149582	14.9206	-2.54415	-0.347928	0.0358259	0.34271
	ENSG00000158411	113.381	-1.47486	-0.370868	0.0358564	0.342801
	ENSG00000143851	1394.52	1.44066	0.37059	0.0358982	0.342801
	ENSG00000118369	256.819	-0.926778	-0.365175	0.0358985	0.342801
	ENSG00000198018	399.05	1.20756	0.368712	0.0359801	0.343379
	ENSG00000064932	5314.46	0.848309	0.362751	0.0360082	0.343383
	ENSG00000121579	2051.14	0.984992	0.365809	0.0360856	0.343383
	ENSG00000122435	66.2856	-1.60068	-0.370078	0.0361033	0.343383
	ENSG00000132825	255.107	-0.971996	-0.36554	0.0361049	0.343383
	ENSG00000144711	15230.1	0.915251	0.364397	0.036108	0.343383
	ENSG00000101460	52.1253	1.22639	0.368454	0.0361175	0.343383
	ENSG00000150093	5057.68	0.942978	0.364942	0.0361278	0.343383
	ENSG00000197816	16.5302	-2.72264	-0.337908	0.0361569	0.343459
	ENSG00000198677	842.823	-1.23064	-0.368176	0.036219	0.343784
	ENSG00000159496	12.2976	1.75554	0.368744	0.0362333	0.343784
	ENSG00000101216	1344.73	1.05446	0.366268	0.0362807	0.34393
	ENSG00000273363	12.4333	-2.10069	-0.362221	0.0362909	0.34393
	ENSG00000233937	35.7328	-0.993756	-0.365047	0.0364309	0.34488
	ENSG00000231233	15.2159	1.3446	0.368256	0.0364445	0.34488
	ENSG00000272283	7.39204	-2.23386	-0.357459	0.0364545	0.34488
	ENSG00000207308	9.21932	-2.63692	-0.340519	0.0365115	0.345219
	ENSG00000088325	31.3012	1.45029	0.36816	0.0366103	0.345952
	ENSG00000225643	6.79288	-2.86601	-0.328225	0.0366815
	ENSG00000264895	59.3198	-1.27239	-0.367014	0.0366936	0.346182
	ENSG00000201221	24.0305	-1.95964	-0.363871	0.0366954	0.346182
	ENSG00000156968	10.4597	1.6291	0.367667	0.0367303	0.346182
	ENSG00000115042	152.023	-0.783004	-0.358444	0.0367603	0.346182
	ENSG00000136108	423.725	-0.760293	-0.357261	0.0367637	0.346182
	ENSG00000175906	19.6407	-1.69716	-0.367155	0.0367672	0.346182
	ENSG00000197798	84.4577	-1.8687	-0.364977	0.0368266	0.346182
	ENSG00000111640	27280.7	1.06159	0.364837	0.0368355	0.346182
	ENSG00000104936	80.2534	1.15491	0.365701	0.03684	0.346182
	ENSG00000124782	8759.17	1.12274	0.365354	0.0368647	0.346182
	ENSG00000181409	1366.71	1.30884	0.366689	0.036868	0.346182
	ENSG00000047579	244.808	-1.11722	-0.365173	0.0369115	0.346391
	ENSG00000268575	179.421	-0.859555	-0.360872	0.036984	0.346824
	ENSG00000106546	16174.5	1.3634	0.36654	0.0370002	0.346824
	ENSG00000001631	580.264	-0.772719	-0.357257	0.037086	0.347291
	ENSG00000130589	3558.24	0.879178	0.361165	0.0370926	0.347291
	ENSG00000252515	15.8971	-1.68942	-0.365751	0.0371544	0.347518
	ENSG00000154305	1098.85	-0.774525	-0.357196	0.0371595	0.347518
	ENSG00000177054	128.433	-1.32702	-0.365526	0.037265	0.348264
	ENSG00000235183	36.6215	-1.71377	-0.365053	0.0372891	0.348264
	ENSG00000166845	27.7555	-1.79532	-0.364139	0.0373033	0.348264
	ENSG00000148672	2734.75	0.750739	0.355507	0.0373656	0.348496
	ENSG00000132275	845.718	-0.916039	-0.361327	0.0373834	0.348496
	ENSG00000003400	1130.16	-1.0713	-0.363333	0.0374273	0.348496
	ENSG00000184361	9.88291	-2.35875	-0.348566	0.0374599	0.348496
	ENSG00000270141	229.341	0.942361	0.361628	0.0374616	0.348496
	ENSG00000137821	4.59813	-2.51889	-0.341799	0.0374689
	ENSG00000055147	144.417	-1.25715	-0.364534	0.0374703	0.348496
	ENSG00000235703	193.806	-1.42553	-0.365133	0.0374899	0.348496
	ENSG00000235878	10.4448	-2.15716	-0.355475	0.0374991	0.348496
	ENSG00000188522	423.988	2.94937	0.320152	0.0375335	0.348617
	ENSG00000196597	159.741	-1.40181	-0.364602	0.0376353	0.348962
	ENSG00000103269	73.6109	-1.23836	-0.363935	0.0376353	0.348962
	ENSG00000106952	1052.37	1.12974	0.36322	0.0376444	0.348962
	ENSG00000126070	1553.96	-0.811084	-0.357754	0.0376562	0.348962
	ENSG00000125810	9803.85	0.984055	0.361608	0.0377229	0.349382
	ENSG00000238719	17.9044	-1.64749	-0.363668	0.0377977	0.349875
	ENSG00000167210	95.9831	-2.09739	-0.355562	0.0379055	0.350675
	ENSG00000143093	1055.64	-0.669898	-0.348512	0.0379368	0.350765
	ENSG00000267680	324.32	-1.00736	-0.36126	0.0379723	0.350851
	ENSG00000151883	2822.71	-0.697826	-0.350751	0.0380044	0.350851
	ENSG00000103064	967.99	-0.873676	-0.35892	0.0380107	0.350851
	ENSG00000174370	6.80898	-2.07451	-0.355638	0.038043
	ENSG00000258623	10.5839	2.12214	0.354202	0.0380645	0.351129
	ENSG00000172757	11538.6	0.839332	0.357702	0.0381309	0.351129
	ENSG00000263786	80.2782	-0.901176	-0.359243	0.0381403	0.351129
	ENSG00000197982	158.097	1.08321	0.361518	0.0381407	0.351129
	ENSG00000106628	278.863	0.795178	0.356073	0.0381542	0.351129
	ENSG00000240311	8.65463	-2.51918	-0.338678	0.0382021	0.351129
	ENSG00000033327	10652.8	1.22221	0.362035	0.0382518	0.351129
	ENSG00000110047	6232.53	1.30604	0.362372	0.0382524	0.351129
	ENSG00000109736	1279.18	0.845671	0.357573	0.0382767	0.351129
	ENSG00000154447	369.104	0.860667	0.357972	0.0382849	0.351129
	ENSG00000144668	114.2	1.74707	0.36096	0.0382989	0.351129
	ENSG00000177989	2235.63	0.790924	0.355596	0.0382991	0.351129
	ENSG00000156931	1497.98	-1.0596	-0.360755	0.0383593	0.351369
	ENSG00000115486	420.755	-0.788665	-0.355358	0.0383683	0.351369
	ENSG00000138434	5615.7	0.999186	0.359878	0.0384853	0.352172
	ENSG00000113108	1295.3	0.732991	0.352249	0.0384992	0.352172
	ENSG00000268729	11.798	-2.12824	-0.352103	0.0385393	0.35228
	ENSG00000154479	23.0447	1.27255	0.361308	0.0385678	0.35228
	ENSG00000143951	282.235	-0.81255	-0.355858	0.0385765	0.35228
	ENSG00000236577	10.8125	-2.2028	-0.349427	0.0386165	0.35228
	ENSG00000117335	3345.38	-0.87039	-0.357472	0.0386191	0.35228
	ENSG00000143412	11.539	-1.83938	-0.3583	0.0386706	0.352359
	ENSG00000166136	115.442	-1.01326	-0.359553	0.0386713	0.352359
	ENSG00000178814	259.275	0.785202	0.354548	0.0386925	0.352359
	ENSG00000152359	93.0483	-1.32661	-0.36065	0.0388356	0.353361
	ENSG00000196591	982.804	-0.880014	-0.357186	0.0388459	0.353361
	ENSG00000120262	92.5103	-1.66579	-0.359626	0.0388919	0.353582
	ENSG00000199691	7.7244	-1.90574	-0.356114	0.0389334	0.353596
	ENSG00000255097	597.198	1.63006	0.359746	0.0389368	0.353596
	ENSG00000163393	1013.8	-0.691755	-0.348521	0.0389806	0.353605
	ENSG00000132465	24.3054	2.15207	0.349609	0.0389811	0.353605
	ENSG00000272148	15.8564	-1.47102	-0.359906	0.0390879	0.354184
	ENSG00000132475	15352.6	0.651941	0.344821	0.0390987	0.354184
	ENSG00000185022	2079.9	1.60206	0.359333	0.0391101	0.354184
	ENSG00000233416	7.23304	-2.68297	-0.327002	0.0391738	0.354443
	ENSG00000143190	1589.22	-1.11127	-0.358902	0.039187	0.354443
	ENSG00000171552	740.883	1.05263	0.358494	0.0392137	0.354443
	ENSG00000183513	168.131	-0.841687	-0.355373	0.0392397	0.354443
	ENSG00000003393	366.254	-0.677234	-0.346862	0.0392573	0.354443
	ENSG00000132792	1335.53	0.959698	0.357452	0.0392983	0.354443
	ENSG00000257027	334.967	-1.41104	-0.359283	0.0393022	0.354443
	ENSG00000094916	510.17	-1.02487	-0.358044	0.0393125	0.354443
	ENSG00000239911	140.118	1.17004	0.35866	0.0393687	0.354753
	ENSG00000134215	2437.37	1.1059	0.358224	0.0394332	0.355138
	ENSG00000087074	17269.8	0.773317	0.352458	0.0394771	0.355338
	ENSG00000237686	14.9164	2.47366	0.335346	0.0395056	0.355398
	ENSG00000198920	261.273	-0.992122	-0.357225	0.0395338	0.355455
	ENSG00000188822	21.1215	2.44351	0.336421	0.0395613	0.355507
	ENSG00000134851	2130.31	-0.680388	-0.346488	0.0396243	0.355877
	ENSG00000248527	6.54684	2.16507	0.346546	0.0396553
	ENSG00000133063	34.4616	1.06187	0.357346	0.0396854	0.356051
	ENSG00000221676	45.4389	1.40984	0.358023	0.0397065	0.356051
	ENSG00000272114	16.4643	2.75191	0.321437	0.0397135	0.356051
	ENSG00000267904	91.455	-1.09943	-0.357375	0.0397456	0.356051
	ENSG00000261839	27.5847	-1.40449	-0.357827	0.0397714	0.356051
	ENSG00000185278	721.404	-1.07884	-0.357206	0.0397747	0.356051
	ENSG00000112306	3030.24	0.852777	0.354408	0.0398259	0.356134
	ENSG00000168528	355.486	1.16063	0.357294	0.0398586	0.356134
	ENSG00000234086	59.92	-1.27443	-0.357411	0.0399007	0.356134
	ENSG00000251703	9.80889	-2.02539	-0.349674	0.0399069	0.356134
	ENSG00000227407	12.6666	-1.91288	-0.352322	0.0399094	0.356134
	ENSG00000185905	2464.77	0.916522	0.355444	0.039915	0.356134
	ENSG00000112874	12.7352	-2.52796	-0.331166	0.039952	0.3562
	ENSG00000175602	405.436	0.909202	0.355216	0.0399661	0.3562
	ENSG00000227698	3.92049	-2.71701	-0.322079	0.0399891
	ENSG00000270115	36.7649	-1.50973	-0.356831	0.040005	0.356353
	ENSG00000121807	694.256	-1.79981	-0.353777	0.0400818	0.356611
	ENSG00000252239	24.7535	1.41739	0.35682	0.0400924	0.356611
	ENSG00000157540	6088.16	0.948363	0.355414	0.0401092	0.356611
	ENSG00000128513	110.764	-1.45337	-0.35662	0.0401314	0.356611
	ENSG00000233493	24.8239	1.6266	0.355602	0.0401577	0.356611
	ENSG00000136830	7355.14	1.3319	0.356673	0.0401652	0.356611
	ENSG00000126005	1408.69	1.02995	0.355811	0.0402262	0.356958
	ENSG00000224142	6.69658	-2.03408	-0.347848	0.0403316
	ENSG00000110880	5157.06	0.843717	0.353109	0.0403321	0.357616
	ENSG00000130653	61.1028	-1.28041	-0.356134	0.0403471	0.357616
	ENSG00000183779	2279.36	1.05155	0.355579	0.0403661	0.357616
	ENSG00000236499	15.9253	-1.93466	-0.35006	0.040397	0.357696
	ENSG00000164978	55.1588	-1.20949	-0.355735	0.0404681	0.357945
	ENSG00000101470	17.9015	-1.69961	-0.353701	0.0405006	0.357945
	ENSG00000141314	610.798	3.82301	0.262255	0.0405007	0.357945
	ENSG00000139182	462.146	0.778881	0.35057	0.0405589	0.357945
	ENSG00000007237	10417.9	0.755755	0.349549	0.0405655	0.357945
	ENSG00000198496	54.2931	-1.6684	-0.353815	0.0405704	0.357945
	ENSG00000186806	75.6773	1.17791	0.355391	0.0405788	0.357945
	ENSG00000168389	517.454	-1.00757	-0.354678	0.0406366	0.358261
	ENSG00000124713	141.508	-1.3013	-0.355064	0.040721	0.358521
	ENSG00000169246	241.089	-1.00148	-0.354429	0.0407247	0.358521
	ENSG00000266710	24.3286	2.06259	0.345568	0.040732	0.358521
	ENSG00000102699	3014.9	-0.781584	-0.350244	0.0407814	0.358762
	ENSG00000138613	449.164	-0.776598	-0.349892	0.0408614	0.359139
	ENSG00000203630	22.4713	-1.88541	-0.349352	0.0408868	0.359139
	ENSG00000101188	393.62	1.92949	0.348389	0.0408903	0.359139
	ENSG00000137413	781.743	-0.746897	-0.348437	0.040929	0.359285
	ENSG00000179431	5.91386	2.69897	0.319174	0.0409674
	ENSG00000101544	1867.7	1.32245	0.354231	0.0410052	0.359515
	ENSG00000116984	737.488	-0.993407	-0.353684	0.0410169	0.359515
	ENSG00000101220	956.503	1.11715	0.354131	0.0410213	0.359515
	ENSG00000267285	10.7037	-1.68459	-0.351799	0.0411172	0.359844
	ENSG00000179978	114.866	-1.5045	-0.35332	0.0411211	0.359844
	ENSG00000201348	12.5164	-2.00438	-0.345716	0.041125	0.359844
	ENSG00000207088	94.9455	1.48148	0.35331	0.0411624	0.359978
	ENSG00000151718	266.108	-1.39805	-0.353432	0.041227	0.36016
	ENSG00000181827	772.67	-1.03895	-0.353407	0.0412274	0.36016
	ENSG00000011258	678.518	-0.867785	-0.351614	0.0412915	0.36038
	ENSG00000175866	1105.35	0.76048	0.348363	0.0413078	0.36038
	ENSG00000255723	17.5856	-1.6814	-0.351166	0.0413188	0.36038
	ENSG00000114573	2257.28	-1.07862	-0.353176	0.041369	0.360409
	ENSG00000156735	1173.97	-1.12565	-0.35322	0.0413816	0.360409
	ENSG00000115414	366.786	3.59837	0.270721	0.0414027	0.360409
	ENSG00000163661	186.928	0.979039	0.352671	0.0414106	0.360409
	ENSG00000009694	64.9147	-2.00531	-0.344244	0.0415264	0.36119
	ENSG00000270426	27.2377	-1.18722	-0.352824	0.0415446	0.36119
	ENSG00000184939	230.579	-1.15619	-0.352718	0.0415843	0.361343
	ENSG00000198522	295.653	0.723263	0.345919	0.0416232	0.361488
	ENSG00000263165	5.08672	-2.34568	-0.332444	0.0416371
	ENSG00000099954	21.3762	-2.13314	-0.339998	0.0416662	0.361554
	ENSG00000172590	123.753	-0.900818	-0.35128	0.0416951	0.361554
	ENSG00000136810	494.145	0.842897	0.350257	0.0416973	0.361554
	ENSG00000249212	15.342	-1.6257	-0.350397	0.0417441	0.361655
	ENSG00000075651	433.381	-0.947786	-0.351647	0.0417574	0.361655
	ENSG00000114378	42.3943	-1.51624	-0.351219	0.0417755	0.361655
	ENSG00000184916	71.6819	0.903093	0.351067	0.0418075	0.36174
	ENSG00000114554	491.525	1.31743	0.351812	0.0418582	0.361987
	ENSG00000144357	1489.3	-0.883611	-0.350374	0.0420043	0.363058
	ENSG00000115211	341.309	-0.819672	-0.34891	0.0420849	0.363561
	ENSG00000207418	12.359	1.72928	0.347896	0.0421135	0.36357
	ENSG00000258632	21.8156	1.37878	0.350779	0.0421565	0.36357
	ENSG00000267519	2910.17	0.929288	0.350541	0.0421824	0.36357
	ENSG00000156273	10375.7	0.948274	0.350684	0.0421899	0.36357
	ENSG00000239608	16.4083	1.55081	0.349659	0.0421973	0.36357
	ENSG00000262951	7.13125	-2.61723	-0.318421	0.042215
	ENSG00000229117	1444.31	0.945194	0.350534	0.0422469	0.363728
	ENSG00000207042	12.6921	-1.88449	-0.344532	0.0422731	0.363728
	ENSG00000166451	93.0913	1.00861	0.350793	0.0422826	0.363728
	ENSG00000105352	134.977	-1.66583	-0.347983	0.0423528	0.363783
	ENSG00000234076	15.8861	1.56299	0.349021	0.0423699	0.363783
	ENSG00000269971	34.946	-1.18237	-0.350635	0.0423825	0.363783
	ENSG00000260601	44.3729	-1.74023	-0.346825	0.0423882	0.363783
	ENSG00000270091	12.5306	-2.23346	-0.333896	0.0424045	0.363783
	ENSG00000163728	896.265	-1.13104	-0.350562	0.0424312	0.363783
	ENSG00000124507	15.3434	2.39874	0.327279	0.042452	0.363783
	ENSG00000262514	98.3198	-0.97547	-0.350204	0.0424796	0.363783
	ENSG00000108839	8.03925	2.19958	0.33477	0.0424963	0.363783
	ENSG00000048028	313.172	-0.989041	-0.350192	0.042512	0.363783
	ENSG00000269560	35.8136	-1.10725	-0.350155	0.0426	0.363865
	ENSG00000256905	46.5791	-1.3892	-0.349416	0.0426164	0.363865
	ENSG00000235834	21.3101	-2.27635	-0.331531	0.0426209	0.363865
	ENSG00000206190	518.266	0.893859	0.349187	0.042633	0.363865
	ENSG00000128000	152.486	-1.328	-0.349569	0.0426497	0.363865
	ENSG00000177363	7.81436	-1.92444	-0.342281	0.0426662	0.363865
	ENSG00000204356	367.028	0.683454	0.341564	0.0426777	0.363865
	ENSG00000263599	25.0309	2.5339	0.320226	0.0427749	0.3643
	ENSG00000121653	313.68	1.43159	0.348727	0.0427806	0.3643
	ENSG00000228409	91.1799	-0.775965	-0.34619	0.0427957	0.3643
	ENSG00000182472	18.1379	-1.7345	-0.345141	0.0429328	0.365223
	ENSG00000171056	7.74678	2.07122	0.337349	0.042949	0.365223
	ENSG00000131981	3156.53	1.14409	0.349104	0.0430076	0.36543
	ENSG00000096433	266.357	1.25955	0.348764	0.0430296	0.36543
	ENSG00000250588	119.817	1.76947	0.344071	0.0430837	0.36543
	ENSG00000234432	26.8855	-2.06456	-0.337019	0.0431015	0.36543
	ENSG00000101391	628.611	-0.772303	-0.34546	0.0431169	0.36543
	ENSG00000159433	60.2092	-1.75731	-0.344116	0.0431342	0.36543
	ENSG00000204396	9.52838	2.15803	0.333908	0.0431414	0.36543
	ENSG00000183856	117.032	2.13005	0.33472	0.0431741	0.36543
	ENSG00000110851	851.297	0.895433	0.348023	0.0431955	0.36543
	ENSG00000139597	482.047	-1.00955	-0.348677	0.0432017	0.36543
	ENSG00000182310	95.6661	1.21071	0.348412	0.0432197	0.36543
	ENSG00000063245	4142.53	0.91103	0.347964	0.0432996	0.365771
	ENSG00000257084	5.75605	-2.24441	-0.330298	0.0433017
	ENSG00000139436	2937.08	-0.764809	-0.344829	0.0433085	0.365771
	ENSG00000100354	3033.67	-1.26939	-0.347939	0.0433274	0.365771
	ENSG00000165724	94.2907	-1.34355	-0.347483	0.0433813	0.365772
	ENSG00000129071	761.838	-0.752946	-0.344206	0.0433912	0.365772
	ENSG00000197050	27.7404	-1.21427	-0.347912	0.0434093	0.365772
	ENSG00000169925	1425.03	-0.698347	-0.34131	0.0434332	0.365772
	ENSG00000184009	20086.8	0.769822	0.344762	0.0434468	0.365772
	ENSG00000102890	85.5875	-0.840853	-0.34666	0.0434621	0.365772
	ENSG00000258056	42.323	1.15281	0.347871	0.0434948	0.365858
	ENSG00000171681	1838.69	-0.956302	-0.34774	0.0435472	0.366111
	ENSG00000105321	1209.35	1.00899	0.347597	0.0436762	0.366843
	ENSG00000169554	26451.4	1.03909	0.347604	0.0436793	0.366843
	ENSG00000102001	24.06	-1.42719	-0.346062	0.0437191	0.366989
	ENSG00000224579	17.4352	1.82065	0.340632	0.0438476	0.367599
	ENSG00000071054	5445.57	0.857839	0.346179	0.0438519	0.367599
	ENSG00000259318	36.3415	-1.53827	-0.344747	0.0438595	0.367599
	ENSG00000152763	25.5836	1.28058	0.346405	0.0438893	0.36766
	ENSG00000104177	28.1264	-1.2978	-0.346156	0.043953	0.367947
	ENSG00000197122	4368.56	1.21661	0.346398	0.0439973	0.367947
	ENSG00000218283	110.783	1.04582	0.346864	0.0439985	0.367947
	ENSG00000123610	33.7106	1.97023	0.336514	0.0440356	0.367947
	ENSG00000231307	37.8412	-1.02536	-0.346555	0.0441391	0.367947
	ENSG00000272746	43.8332	-1.56051	-0.343686	0.0441414	0.367947
	ENSG00000163686	364.531	0.837822	0.345247	0.0441515	0.367947
	ENSG00000080503	1670	-0.847224	-0.345388	0.0441642	0.367947
	ENSG00000173548	270.335	-0.875075	-0.345778	0.044171	0.367947
	ENSG00000180543	48.9663	0.939987	0.34628	0.0441882	0.367947
	ENSG00000089723	31.3331	1.20518	0.345958	0.044189	0.367947
	ENSG00000186767	156.002	-0.867274	-0.345611	0.0442038	0.367947
	ENSG00000083845	2112.27	0.813539	0.344596	0.0442261	0.367947
	ENSG00000170946	76.6926	-0.970564	-0.346238	0.0442588	0.367947
	ENSG00000177685	95.5136	-1.09189	-0.346169	0.0442619	0.367947
	ENSG00000243667	8.56566	-2.12682	-0.330282	0.0445008	0.369522
	ENSG00000106636	1725.05	1.01925	0.345703	0.0445181	0.369522
	ENSG00000159335	197.35	1.13196	0.345382	0.0445395	0.369522
[truncated: 15,445 more rows]

## Sheet: Supp Fig1
	Control	OxLDL	Curdlan
	1	4.6	15
	2.3	8.3	14
	4.1	9.9	17.3
	1.8	12.4	18
	4.4	10.6	16
	8	8.8	14.5
		13.9
		11.2

## Sheet: Supp Fig2
Supp Fig1

[truncated: 12 more sheets: Supp Fig3, Supp Fig4, Supp Fig5, Supp Fig6, Supp Fig7, Supp Fig8, Supp Fig9, Supp Fig10, Supp Fig11, Supp Fig12, Supp Fig 13, Supp Fig 14]
